# Supplementary material for: Modulation of Small RNA Signatures in Schwann-Cell-Derived Extracellular Vesicles by the p75 Neurotrophin Receptor and Sortilin
Source: Biomedicines. 2020 Oct 24;8(11):450. doi: 10.3390/biomedicines8110450 (PMC7694014; doi:10.3390/biomedicines8110450)
Supplement: Supplementary file 1 [file biomedicines-08-00450-s001.zip]

Archive with 1 entries (1 files):
- biomedicines-946292-supplementary.xlsx
