# Supplementary material for: Modulation of Small RNA Signatures in Schwann-Cell-Derived Extracellular Vesicles by the p75 Neurotrophin Receptor and Sortilin
Source: Biomedicines. 2020 Oct 24;8(11):450. doi: 10.3390/biomedicines8110450 (PMC7694014; doi:10.3390/biomedicines8110450)
Supplement: Supplementary file 1 [file biomedicines-08-00450-s001.zip › biomedicines-946292-supplementary.xlsx]

## Sheet: Protein identifications
SI Tabel X. Protein identifications in exosome
Accession Nr	Name	Mass kDa	Score
P62260	14-3-3 protein epsilon	29.174	298
P68255	14-3-3 protein theta	27.778	182
A0A0G2JV65	14-3-3 protein zeta/delta	28.989	465
A0A097BVJ5	2',3'-cyclic-nucleotide 3'-phosphodiesterase	44.857	1312
P62909	40S ribosomal protein S3	26.674	118
M0R7Q5	40S ribosomal protein S8	24.246	76
A0A0H2UHQ0	4F2 cell-surface antigen heavy chain	61.875	259
A0A0G2K3K2	Actin, cytoplasmic 1	42.086	1518
P11030	Acyl-CoA-binding protein	10.027	280
A0A0G2JSM7	Adducin 1 (Alpha), isoform CRA_b	80.339	158
Q08163	Adenylyl cyclase-associated protein 1	51.589	150
A0A0G2JV81	ADP-ribosylation factor 3	20.569	66
Q38PF8	AHNAK 1 (Fragment)	27.442	123
A0A0G2JSH5	Albumin	68.759	3841
Q9JI04	Alpha 4 type V collagen	171.575	725
P06238	Alpha-2-macroglobulin	163.785	473
A0A0G2K013	Alpha-actinin-4	102.972	90
P04764	Alpha-enolase	47.128	145
Q6IMZ3	Annexin	75.756	517
Q5XI77	Annexin	54.16	131
P07150	Annexin A1	38.829	88
Q07936	Annexin A2	38.678	1037
P14668	Annexin A5	35.745	540
Q5M7T5	Antithrombin-III	52.234	154
Q7TMA5	Apolipoprotein B-100	536.024	171
A0A0G2K5E7	ATP-citrate synthase	120.543	326
M0RBF1	C3-beta-c	186.324	220
A0A0G2JW12	C4a anaphylatoxin	192.248	133
Q9QYP2	Cadherin EGF LAG seven-pass G-type receptor 2 (Fragment)	233.481	55
P0DP29	Calmodulin-1	16.838	110
B3Y9H3	Calpactin I light chain	11.075	154
A0A0G2JYD8	Calpain-5	73.212	268
Q5U302	Catenin (Cadherin associated protein), alpha 1	100.236	182
D3ZZZ9	Catenin (Cadherin associated protein), delta 1 (Predicted), isoform CRA_a	104.072	63
A0A0G2K0P8	CDW92 antigen, isoform CRA_b	73.093	399
Q9EPF2	Cell surface glycoprotein MUC18	71.327	266
A3FM27	Chloride intracellular channel protein	28.637	95
B4F795	Choline transporter-like protein 2	79.897	68
P11442	Clathrin heavy chain 1	191.599	396
P45592	Cofilin-1	18.533	341
P02454	Collagen alpha-1(I) chain	137.953	1871
A0A0G2JX47	Collagen alpha-1(V) chain	178.155	122
A0A0G2K5E8	Collagen, type I, alpha 2	120.044	849
A0A140TAB4	Core histone macro-H2A	39.07	402
P07335	Creatine kinase B-type	42.725	344
M0R9X8	Cytoplasmic dynein 1 heavy chain 1	532.047	159
Q7M0E3	Destrin	18.534	83
A0A0G2JY22	Disco-interacting protein 2 homolog B	170.921	530
ADA10_RAT	Disintegrin and metalloproteinase domain-containing protein 10	86.085	523
F1M7N2	Ectonucleoside triphosphate diphosphohydrolase 2	60.019	611
Q8R3Z7	EH-domain-containing 4	61.468	136
M0R757	Elongation factor 1-alpha	50.108	431
P05197	Elongation factor 2	95.284	317
D3ZDT1	Erythrocyte membrane protein band 4.1-like 2	102.594	225
P12785	Fatty acid synthase	272.65	277
A0A0G2JWC7	Fermitin family member 2	79.624	129
A0A096P6L8	Fibronectin	272.446	240
P05065	Fructose-bisphosphate aldolase A	39.352	193
P11762	Galectin-1	14.857	194
Q62997	GDNF family receptor alpha-1	51.65	130
Q68FP1	Gelsolin	86.068	147
A0A0G2JSW3	Globin a4	15.965	109
P04906	Glutathione S-transferase P	23.439	113
P04797	Glyceraldehyde-3-phosphate dehydrogenase	35.828	422
P04897	Guanine nucleotide-binding protein G(i) subunit alpha-2	40.499	405
P54311	Guanine nucleotide-binding protein G(I)/G(S)/G(T) subunit beta-1	37.377	150
P54313	Guanine nucleotide-binding protein G(I)/G(S)/G(T) subunit beta-2	37.331	340
A0A0G2K654	H1.2 linker histone, cluster member	21.317	938
P63018	Heat shock cognate 71 kDa protein	70.871	646
P82995	Heat shock protein HSP 90-alpha	84.815	289
A0A0G2K793	Heat shock protein HSP 90-beta	80.022	387
Q64599	Hemiferrin	24.091	1342
D3ZBN0	Histone H1.5	22.649	318
M0RCL5	Histone H2A	14.153	3036
D3ZXP3	Histone H2A	15.115	936
P0CC09	Histone H2A type 2-A	14.095	3356
P0C0S7	Histone H2A.Z	13.553	381
A0A0G2JXE0	Histone H2B	13.922	6899
P62804	Histone H4	11.367	2507
A0A140TAA1	Immunoglobulin superfamily, member 8	65.067	406
Q63258	Integrin alpha-7	124.194	531
A0A0G2JSK5	Integrin beta	88.344	1083
A0A0G2JVU1	Integrin beta	84.415	156
G3V667	Integrin subunit alpha 6	119.479	1045
A0A0G2JVZ6	Integrin subunit alpha V	115.81	493
D3ZFH5	Inter-alpha-trypsin inhibitor heavy chain 2	92.369	292
D3ZBS2	Inter-alpha-trypsin inhibitor heavy chain H3	99.068	351
D1M8S3	Interleukin 1 receptor accessory protein b	78.438	96
Q6P0K8	Junction plakoglobin	81.801	150
Q6IFW6	Keratin, type I cytoskeletal 10	56.505	259
Q6IFU8	Keratin, type I cytoskeletal 17	48.123	470
Q6IMF3	Keratin, type II cytoskeletal 1	64.831	305
Q4FZU2	Keratin, type II cytoskeletal 6A	59.249	185
A0A0G2JXH3	Kin of IRRE-like protein 1	84.203	106
F1M614	Laminin subunit alpha 2	343.859	2189
F1LTF8	Laminin subunit alpha 4	196.949	1288
D3ZQN7	Laminin subunit beta 1	197.392	2506
M0R6K0	Laminin subunit beta-2	196.533	1104
F1MAA7	Laminin subunit gamma 1	177.387	2918
P04642	L-lactate dehydrogenase A chain	36.451	785
A0A140TAE0	Major vault protein	96.824	154
F1LXS3	Matrilin 2	104.997	298
A0A0G2K7W4	Mitogen-activated protein kinase kinase kinase kinase 4	153.193	218
A0A096MK30	Moesin	67.827	314
D4A732	Multivesicular body subunit 12B	35.395	248
P02688	Myelin basic protein	21.502	176
P06907	Myelin protein P0	27.571	372
A0A0G2K6J5	Myosin light polypeptide 6	16.961	146
G3V6P7	Myosin, heavy polypeptide 9, non-muscle	226.413	577
P30009	Myristoylated alanine-rich C-kinase substrate	29.795	361
G3V6P1	Nerve growth factor receptor (TNFR superfamily, member 16)	45.438	353
F1LNY3	Neural cell adhesion molecule 1	92.721	267
F1LM84	Nidogen-1	137.039	1547
B5DFC9	Nidogen-2	152.976	1065
P19804	Nucleoside diphosphate kinase B	17.283	184
D4A0J7	Olfactomedin-like 2B	83.448	271
P10111	Peptidyl-prolyl cis-trans isomerase A	17.874	485
A0A097BW25	Periostin	87.153	114
A0A0G2K3Z9	Peroxiredoxin-1	22.164	139
P16617	Phosphoglycerate kinase 1	44.538	248
P62963	Profilin-1	14.957	95
A0A140TAA4	Programmed cell death 6-interacting protein	95.882	916
Q6P7A4	Prosaposin	61.04	288
Q62786	Prostaglandin F2 receptor negative regulator	98.731	78
A0A0G2K0W9	Proteasome subunit alpha type	27.856	240
Q6P9V6	Proteasome subunit alpha type	26.411	216
P18420	Proteasome subunit alpha type-1	29.518	88
P21670	Proteasome subunit alpha type-4	29.498	93
P60901	Proteasome subunit alpha type-6	27.399	154
A0A0G2JSL0	Proteasome subunit beta	25.304	101
P18421	Proteasome subunit beta type-1	26.479	295
P40112	Proteasome subunit beta type-3	22.965	187
Q6B345	Protein S100-A11	11.065	138
D4A4P8	Protein tweety homolog	62.535	108
P0C5X8	Protein tweety homolog 1	49.032	105
A0A097BVK2	Proteolipid protein 1 transcript variant 2	26.274	224
P18292	Prothrombin	70.412	88
A0A0G2JVG3	Pyruvate kinase	53.194	265
P50399	Rab GDP dissociation inhibitor beta	50.537	267
B0BNK1	RAB5C, member RAS oncogene family	23.426	121
A0A096MJM1	Ras homolog family member G (Fragment)	20.623	124
A0A0G2K0X4	Ras-related C3 botulinum toxin substrate 1	24.195	273
P62836	Ras-related protein Rap-1A	20.987	326
A0A0G2JTW1	Ras-related protein Rap-2	20.642	154
G3V852	RCG55135, isoform CRA_b	269.672	318
P58751	Reelin	387.531	1267
Q5XI73	Rho GDP-dissociation inhibitor 1	23.407	194
F1LLX7	Secreted frizzled-related protein 1	35.352	183
A0A140TAJ2	Serine incorporator 5	51.957	159
Q9QZK5	Serine protease HTRA1	51.33	1019
D3ZAR3	Small proline-rich protein 2D	8.855	198
P06685	Sodium/potassium-transporting ATPase subunit alpha-1	113.054	331
P16975	SPARC	34.296	171
Q3MIE4	Synaptic vesicle membrane protein VAT-1 homolog	43.119	292
Q9JI92	Syntenin-1	32.423	781
A0A0G2K1L0	Tenascin C	221.746	1191
F1LV44	Teneurin transmembrane protein 3	283.738	309
D4A0Z1	Tetraspanin	30.702	97
B1WBM0	Tetraspanin (CD9)	25.215	507
Q6P9V1	Tetraspanin (CD81)	25.905	1659
A0A0G2JV24	Thrombospondin 1	127.871	158
D4A2G6	Thrombospondin 2	129.728	536
P19637	Tissue-type plasminogen activator	62.903	486
Q5XFX0	Transgelin-2	22.393	138
P46462	Transitional endoplasmic reticulum ATPase	89.349	485
P48500	Triosephosphate isomerase	26.849	132
P68370	Tubulin alpha-1A chain	50.136	1623
Q5XIF6	Tubulin alpha-4A chain	49.924	1347
Q4QQV0	Tubulin beta chain	50.059	503
G3V7C6	Tubulin beta chain	61.187	1319
P85108	Tubulin beta-2A chain	49.907	1344
P69897	Tubulin beta-5 chain	49.671	1519
Q6IRE4	Tumor susceptibility gene 101 protein	44.078	122
F1LTJ5	Uncharacterized protein	263.116	4642
P31000	Vimentin	53.733	295
Q642A6	von Willebrand factor A domain-containing protein 1	44.832	286
D3ZU64	VPS37B subunit of ESCRT-I	31.111	208

## Sheet: Extended search information
Mascot search information
Accession Nr	Name	Mass kDa	Score	Matches	Significant Matches	Sequences	Significant Sequences	Coverage %	Unique Peptides	emPAI	Query #	m/z	Mr(expt)	Mr(calc)	Charge	ppm	Miss cleavage sites	Score	Expect	Start	End	Duplicates	Peptide Sequences	Modifications	Modification Position
P62260	14-3-3 protein epsilon	29.174	298	8	8		7	30.6	4	1.72	173 376 3701 10207 2826 1613 1472	408.7135 454.2635 738.8741 674.6048 462.2306 607.3174 595.3324	815.4124 906.5124 1475.7336 2694.3902 1383.6701 1818.9303 1188.6503	815.4137 906.5174 1475.7364 2694.3721 1383.6783 1818.9298 1188.6536	2 2 2 4 3 3 2	1.58 5.51 1.88 6.74 5.92 0.3 2.82	0 0 0 1 1 0 0	39 48 77 63 55 87 67	1.3e-3 7.8e-5 2.8e-7 1.2e-6 7.2e-6 1.4e-8 3.2e-6	13 43 95 95 131 154 216	19 50 106 118 142 170 225	1 1 1 1 1 2 1	K.LAEQAER.Y R.NLLSVAYK.N K.LICCDILDVLDK.H K.LICCDILDVLDKHLIPAANTGESK.V R.YLAEFATGNDRK.E K.AASDIAMTELPPTHPIR.L K.DSTLIMQLLR.D
P68255	14-3-3 protein theta	27.778	182	5	5		5	22.9	2	1.11	173 376 2927 11247 1472	408.7135 454.2635 696.3727 1105.8846 595.3324	815.4124 906.5124 1390.7308 3314.6321 1188.6503	815.4137 906.5174 1390.7378 3314.6228 1188.6536	2 2 2 3 2	1.58 5.51 4.99 2.82 2.82	0 0 0 1 0	39 48 65 72 67	1.3e-3 7.8e-5 8.1e-7 1.9e-7 3.2e-6	12 42 92 194 213	18 49 103 222 222	1 1 1 1 1	K.LAEQAER.Y R.NLLSVAYK.N R.SICTTVLELLDK.Y K.TAFDEAIAELDTLNEDSYKDSTLIMQLLR.D K.DSTLIMQLLR.D
A0A0G2JV65	14-3-3 protein zeta/delta	28.989	465	9	9		9	34	6	2.64	173 376 3194 2472 7828 8392 8238 11228 1472	408.7135 454.2635 709.8593 665.8518 1021.0008 723.7002 711.3412 1101.5503 595.3324	815.4124 906.5124 1417.7041 1329.6891 2039.9871 2168.0789 2131.0018 3301.6290 1188.6503	815.4137 906.5174 1417.7123 1329.6928 2039.9800 2168.0749 2130.9844 3301.6275 1188.6536	2 2 2 2 2 3 3 3 2	1.58 5.51 5.78 2.82 3.5 1.84 8.15 0.46 2.82	0 0 0 0 0 1 0 1 0	39 48 54 63 109 98 61 135 67	1.3e-3 7.8e-5 8.8e-6 1.2e-6 5.5e-11 6.6e-10 1.7e-6 1.8e-13 3.2e-6	23 53 103 115 151 151 205 205 224	29 60 114 126 168 169 223 233 233	1 1 1 1 1 1 1 1 1	K.LAEQAER.Y R.NLLSVAYK.N R.DICNDVLSLLEK.F K.FLIPNASQPESK.V K.GIVDQSQQAYQEAFEISK.K K.GIVDQSQQAYQEAFEISKK.E K.TAFDEAIAELDTLSEESYK.D K.TAFDEAIAELDTLSEESYKDSTLIMQLLR.D K.DSTLIMQLLR.D
A0A097BVJ5	2',3'-cyclic-nucleotide 3'-phosphodiesterase	44.857	1312	32	32		20	56.5	20	5.44	2795 92 2713 2302 4911 2682 3859 9328 5361 4701 4702 3398 2178 779 4336 1390 11691 7711 2351 246 707	690.8381 381.7462 456.5516 437.5588 399.7078 680.3433 496.5993 603.8456 823.9311 393.2132 523.9499 481.2510 649.8476 521.2808 768.8733 588.3530 1212.6114 1006.2064 657.8166 424.7346 510.2623	2759.3235 761.4778 1366.6329 1309.6545 1594.8020 1358.6721 1486.7762 2411.3534 1645.8477 1568.8239 1568.8280 1440.7311 1297.6807 1040.5471 1535.7320 1174.6915 3634.8123 3015.5975 1313.6187 847.4547 1018.5101	2759.3112 761.4800 1366.6299 1309.6626 1594.8063 1358.6830 1486.7780 2411.3293 1645.8545 1568.8311 1568.8311 1440.7361 1297.6918 1040.5542 1535.7216 1174.6962 3634.8115 3015.6063 1313.6212 847.4626 1018.5124	4 2 3 3 4 2 3 4 2 4 3 3 2 2 2 2 3 3 2 2 2	4.42 2.79 2.16 6.17 2.7 8.03 1.22 9.98 4.13 4.57 1.94 3.49 8.54 6.88 6.81 3.97 0.22 2.93 1.88 9.25 2.23	0 0 1 0 1 0 1 1 0 1 1 0 1 0 0 0 0 0 0 0 0	126 42 31 68 26 25 76 30 66 48 55 86 56 68 86 97 53 142 83 33 47	1.7e-12 2.3e-4 3.9e-3 4.5e-7 3.9e-3 4.5e-3 7.8e-8 2.0e-3 6.8e-7 6.4e-5 6.4e-6 8.7e-9 2.2e-5 1.4e-6 2.5e-8 1.1e-9 2.4e-5 3.7e-14 1.7e-8 3.5e-3 4.3e-5	8 31 82 97 97 144 144 156 163 183 183 184 213 215 241 263 274 308 336 359 371	30 36 92 107 109 154 155 175 175 196 196 196 223 223 254 273 307 335 348 365 379	2 1 1 1 1 1 1 1 1 3 1 1 1 2 2 2 2 4 2 1 1	K.DKPELQFPFLQDEDTVATLHECK.T K.TLFILR.G K.RLDEDLAGYCR.R R.VLVLDDTNHER.E R.VLVLDDTNHERER.L K.NQWQLSLDDLK.K K.NQWQLSLDDLKK.L K.LKPGLEKDFLPLYFGWFLTK.K K.DFLPLYFGWFLTK.K R.KAGQVFLEELGNHK.A R.KAGQVFLEELGNHK.A K.AGQVFLEELGNHK.A K.EKLDLVSYFGK.R K.LDLVSYFGK.R K.ATGAEEYAQQDVVR.R K.LSISALFVTPK.T K.TAGAQVVLNEQELQLWPSDLDKPSSSESLPPGSR.A R.AHVTLGCAADVQPVQTGLDLLEILQQVK.G K.GGSQGEEVGELPR.G R.WMLSLAK.K K.AIFTGYYGK…
P62909	40S ribosomal protein S3	26.674	118	3	3		3	20.6	3	0.6	2114 9472 4722	644.8374 823.4094 787.4036	1287.6601 2467.2063 1572.7927	1287.6605 2467.1842 1572.7970	2 3 2	0.27 8.94 2.76	0 0 0	65 52 47	7.9e-7 1.3e-5 4.2e-5	95 152 228	106 173 243	1 1 1	R.GLCAIAQAESLR.Y K.FVDGLMIHSGDPVNYYVDTAVR.H K.GGKPEPPAMPQPVPTA.-
M0R7Q5	40S ribosomal protein S8	24.246	76	2	2		2	13	2	0.41	5149 4530	540.6072 520.2686	1618.7997 1557.7839	1618.7892 1557.7868	3 3	6.48 1.83	0 0	52 49	1.3e-5 6.7e-5	111 171	123 184	1 1	R.QWYESHYALPLGR.K K.LLACIASRPGQCGR.A
A0A0H2UHQ0	4F2 cell-surface antigen heavy chain	61.875	259	6	6		6	18.7	6	0.5	2756 6712 4542 8685 5660 9892	686.8620 928.4810 781.3895 753.3763 847.4647 842.4573	1371.7095 1854.9475 1560.7645 2257.1071 1692.9148 2524.3501	1371.7147 1854.9628 1560.7532 2257.1015 1692.9199 2524.3497	2 2 2 3 2 3	3.76 8.27 7.2 2.46 3.01 0.19	0 0 0 0 0 0	38 38 69 82 72 79	3.6e-4 2.9e-4 3.8e-7 1.9e-8 1.8e-7 3.7e-8	159 246 444 468 496 511	171 262 457 488 510 536	1 1 1 1 1 1	R.IGDLQAFVGPEAR.G K.GQNAWFLPPQADIVATK.M K.GQNEDPGSLLTQFR.R R.SLLHGDFDALSSSSGLFSYVR.H R.YLVVLNFQDVGLSAR.V R.VGASNLPAGISLPASANLLLSTDSTR.L
A0A0G2K3K2	Actin, cytoplasmic 1	42.086	1518	35	35		16	56.9	10	4.4	565 1517 1374 1528 7446 11016 638 1120 10376 9965 6431 11606 11607 11608 8326 8540 8545 1286 4094 5341	488.7268 400.2392 391.1944 401.8600 652.0281 1061.8753 499.7447 566.7657 936.4449 850.7282 895.9481 1178.8782 707.7358 884.4182 1077.8320 1108.0337 739.0314 581.3109 506.2388 411.9551	975.4391 1197.6958 1170.5613 1202.5583 1953.0624 3182.6042 997.4748 1131.5168 2806.3130 2549.1629 1789.8816 3533.6127 3533.6424 3533.6435 3230.4743 2214.0528 2214.0724 1160.6072 1515.6947 1643.7912	975.4410 1197.6982 1170.5638 1202.5536 1953.0571 3182.6071 997.4790 1131.5197 2806.3041 2549.1665 1789.8846 3533.6240 3533.6240 3533.6240 3230.4545 2214.0627 2214.0627 1160.6111 1515.6954 1643.7903	2 3 3 3 3 3 2 2 3 3 2 3 5 4 3 2 3 2 3 4	1.97 2.02 2.12 3.87 2.71 0.91 4.24 2.51 3.18 1.42 1.71 3.22 5.19 5.52 6.12 4.47 4.4 3.37 0.43 0.54	0 0 0 0 0 0 0 0 1 0 0 1 1 1 0 0 0 0 0 1	71 63 44 59 72 64 58 50 82 100 88 81 40 62 60 119 68 67 101 58	2.4e-7 2.3e-6 7.5e-5 1.1e-5 3.0e-7 9.1e-7 4.2e-6 2.3e-5 1.9e-8 4.1e-10 1.7e-8 2.7e-8 4.7e-4 2.8e-6 2.5e-6 6.5e-12 3.8e-7 1.8e-6 3.3e-10 3.3e-6	22 32 43 43 99 151 187 200 217 219 242 258 258 258 260 295 295 319 363 363	31 42 53 53 116 180 194 209 241 241 257 287 287 287 287 315 315 329 375 376	2 2 1 1 2 1 2 2 1 1 3 1 1 1 2 5 1 3 1 2	K.AGFAGDDAPR.A R.AVFPSIVGRPR.H R.HQGVMVGMGQK.D R.HQGVMVGMGQK.D R.VAPEEHPVLLTEAPLNPK.A R.TTGIVMDSGDGVTHTVPIYEGYALPHAILR.L R.DLTDYLMK.I R.GYSFTTTAER.E K.EKLCYVALDFEQEMATAASSSSLEK.S K.LCYVALDFEQEMATAASSSSLEK.S K.SYELPDGQVITIGNER.F R.FRCPEALFQPSFLGMESCGIHETTFNSIMK.C R.FRCPEALFQPSFLGMESCGIHETTFNSIMK.C R.FRCPEALFQPSFLGMESCGIHETTFNSIMK.C R.CPEALFQPSFLGMESCGIHETTFNSIMK.C K.DLYANTVLSGGTTMYPGIADR.M K.DLYAN…	2 Oxidation (M)	47, 50
P11030	Acyl-CoA-binding protein	10.027	280	6	6		4	52.9	4	4.13	8592 7589 7090 1730	557.5313 662.6465 638.0095 413.2258	2226.0960 1984.9176 1911.0066 1236.6555	2226.1031 1984.9241 1911.0062 1236.6601	4 3 3 3	3.17 3.23 0.22 3.77	1 0 0 1	72 86 76 58	1.7e-7 8.6e-9 8.4e-8 3.7e-6	16 18 34 73	33 33 51 82	3 1 1 1	R.LKTQPTDEEMLFIYSHFK.Q K.TQPTDEEMLFIYSHFK.Q K.QATVGDVNTDRPGLLDLK.G K.TYVEKVEELK.K
A0A0G2JSM7	Adducin 1 (Alpha), isoform CRA_b	80.339	158	5	5		5	13.9	5	0.3	7105 7673 6248 6918 6177	958.1424 1002.8680 588.3093 950.5106 875.4016	2871.4052 3005.5822 1761.9061 1899.0066 1748.7887	2871.3856 3005.5750 1761.9018 1899.0102 1748.8008	3 3 3 2 2	6.82 2.4 2.44 1.86 6.93	1 0 0 0 0	33 63 35 36 84	7.8e-4 2.2e-6 4.9e-4 4.4e-4 1.4e-8	58 173 236 480 516	81 199 252 497 531	1 1 1 1 1	R.VSMILQSPAFCEELESMIQEQFKK.G R.VNSEQEHFLIVPFGLLYSEVTASSLVK.V K.CIVHIHTPAGAAVSAMK.C R.TSTSAVPNLFVPLNTNPK.E K.TAGPQSQVLCGVMMDR.S
Q08163	Adenylyl cyclase-associated protein 1	51.589	150	4	4		2	8.4	2	0.18	7196 8626	643.3413 447.8489	1927.0020 2234.2082	1927.0163 2234.2059	3 5	7.41 1.04	0 0	109 50	6.2e-11 3.9e-5	254 294	271 315	1 3	R.SALFAQINQGESITHALK.H R.SGPKPFSAPKPQTSPSPKPATK.K
A0A0G2JV81	ADP-ribosylation factor 3	20.569	66	2	2		2	21.5	2	0.5	9062 7869	775.0898 683.0332	2322.2474 2046.0779	2322.2359 2046.0819	3 3	4.97 1.96	0 1	49 40	2.8e-5 1.9e-4	39 110	59 127	1 1	K.LGEIVTTIPTIGFNVETVEYK.N R.MLAEDELRDAVLLVFANK.Q
Q38PF8	AHNAK 1 (Fragment)	27.442	123	2	2		2	11.9	2	0.36	1742 7867	620.8235 683.0063	1239.6325 2045.9970	1239.6347 2046.0059	2 3	1.73 4.31	0 0	69 83	1.4e-6 5.8e-8	23 118	34 135	1 1	K.AEGPEVDVSLPK.A K.VDIDVPDVDVQGPDWHLK.M
A0A0G2JSH5	Albumin	68.759	3841	72	72		2	4.4	2	0.13	6176 3781 3757	583.8926 740.3998 493.9346	1748.6560 1478.7850 1478.7820	1748.6553 1478.7881 1478.7881	3 2 3	0.44 2.11 4.18	0 0 0	35 123 93	2.9e-4 6.8e-12 6.2e-9	268 422 422	281 434 434	1 59 12	K.ECCHGDLLECADDR.A K.LGEYGFQNAILVR.Y K.LGEYGFQNAILVR.Y
Q9JI04	Alpha 4 type V collagen	171.575	725	14	14		13	14.6	13	0.38	6546 5328 741 5897 5523 6665 2817 5603 3286 3197 8315 6626 8484	908.4892 821.9640 516.7805 862.4216 558.2834 615.6593 692.3390 844.7242 713.3916 709.8907 1075.0543 917.9796 1100.0740	1814.9638 1641.9134 1031.5464 1722.8286 1671.8283 1843.9560 2765.3267 2531.1506 1424.7686 1417.7668 2148.0940 1833.9447 2198.1333	1814.9713 1641.9203 1031.5512 1722.8214 1671.8329 1843.9541 2765.3158 2531.1412 1424.7664 1417.7718 2148.0964 1833.9374 2198.1260	2 2 2 2 3 3 4 3 2 2 2 2 2	4.1 4.16 4.68 4.21 2.73 1.03 3.94 3.72 1.55 3.55 1.11 3.98 3.36	0 0 0 0 0 0 0 1 0 0 0 0 0	123 71 52 69 67 51 43 95 38 62 115 142 50	3.2e-12 2.4e-7 2.9e-5 3.6e-7 2.1e-6 1.7e-5 9.8e-5 1.2e-9 3.0e-4 1.7e-6 1.7e-11 4.9e-14 2.1e-5	118 416 512 563 581 605 662 755 800 866 899 932 1611	135 433 522 580 598 625 691 781 814 880 921 951 1630	2 1 1 1 1 1 1 1 1 1 1 1 1	R.QMGLALGPALGLLGDSFR.S R.GLPGPAGLPGIPGIDGVR.G R.GLQGPPGPPGR.E R.GDFGPVGQPGPPGEDGIK.G K.GLQGPPGPTGQAGEPGPR.G R.GPPGPLGRPGVTGSDGAPGAK.G K.GPPGNPGIPGVPGSEGPPGHPGHEGPTGEK.G R.GEDGPEGQKGPEGLPGDEGPPGAAGEK.G K.GSIGFPGPLGPLGEK.G K.GLPGLQGPPGFPGPK.G R.GELGFQGQTGPPGPAGVLGPQGK.V R.GPPGPPGPPGEPGLPGIEGR.E K.FSYVDADGSPVNVVQLTFLK.L
P06238	Alpha-2-macroglobulin	163.785	473	11	11		3	2.3	2	0.11	94 3184 3186 3319 5346 5348	383.2089 708.9165 472.9480 478.2764 822.9326 548.9586	764.4033 1415.8184 1415.8221 1431.8073 1643.8506 1643.8540	764.4068 1415.8210 1415.8210 1431.8160 1643.8519 1643.8519	2 2 3 3 2 3	4.63 1.85 0.73 6.06 0.78 1.32	0 0 0 0 0 0	46 72 70 66 81 109	3.4e-4 1.7e-7 2.5e-7 6.5e-7 2.5e-8 6.5e-11	803 1383 1383 1383 1406 1406	809 1395 1395 1395 1419 1419	2 2 4 1 1 1	R.GEAFTLK.A K.MVSGFIPLKPTVK.M K.MVSGFIPLKPTVK.M K.MVSGFIPLKPTVK.M R.TEVSNNHVLIYLDK.V R.TEVSNNHVLIYLDK.V	Oxidation (M)	1383
A0A0G2K013	Alpha-actinin-4	102.972	90	2	2		2	2.5	2	0.09	1630 2839	608.3459 693.8881	1214.6772 1385.7617	1214.6659 1385.7667	2 2	9.35 3.63	0 0	55 62	3.8e-5 1.6e-6	282 715	291 726	1 1	R.LASDLLEWIR.R R.VGWEQLLTTIAR.T
P04764	Alpha-enolase	47.128	145	2	2		2	10.8	2	0.19	4064 6900	756.1527 948.9903	3020.5818 1895.9660	3020.5832 1895.9637	4 2	0.46 1.17	0 0	73 98	2.1e-7 6.3e-10	133 163	162 179	1 1	R.HIADLAGNPEVILPVPAFNVINGGSHAGNK.L K.LAMQEFMILPVGASSFR.E
Q6IMZ3	Annexin	75.756	517	15	15		14	27.3	14	1.17	9828 6189 6324 898 4083 6373 957 5868 5503 642 731 1392 915 6010	839.3725 584.6458 592.9849 537.7979 505.6014 891.9464 546.2728 858.4624 557.2996 500.3087 514.2549 588.8303 540.2958 579.2696	2515.0956 1750.9156 1775.9328 1073.5812 1513.7825 1781.8782 1090.5311 1714.9103 1668.8769 998.6029 1026.4953 1175.6461 1078.5770 1734.7871	2515.0962 1750.9101 1775.9426 1073.5903 1513.7889 1781.8737 1090.5328 1714.9101 1668.8731 998.6124 1026.4991 1175.6550 1078.5811 1734.7883	3 3 3 2 3 2 2 2 3 2 2 2 2 3	0.24 3.12 5.51 8.47 4.19 2.56 1.62 0.12 2.27 9.5 3.66 7.61 3.77 0.71	0 1 0 0 0 0 0 0 0 0 0 0 0 0	92 76 46 56 62 98 54 83 40 40 31 49 28 74	1.7e-9 7.8e-8 5.0e-5 4.5e-5 4.9e-6 5.9e-10 4.2e-5 1.6e-8 1.6e-4 8.1e-4 2.8e-3 1.1e-4 2.4e-3 2.9e-7	12 35 85 114 123 192 282 378 428 457 547 588 599 648	34 50 99 122 135 206 290 393 442 465 554 598 607 663	1 1 1 1 1 1 1 2 1 1 1 1 1 1	R.GSVHDFADFDANQDAEALYTAMK.G K.GFGSDKESILELITSR.S R.LIVNLMRPLAYCDAK.E K.CLIEILASR.T R.TNEQIHQLVAAYK.D K.WGTDEAQFIYILGNR.S R.SELDMLDIR.E K.GIGTDEATIIDIITQR.S R.LILGLMMPPAHYDAK.Q K.ALIEILATR.T R.FMTVLCTR.S K.DAFVAIVQSVK.N K.NKPLFFADK.L K.SLHQAIEGDTSGDFMK.A
Q5XI77	Annexin	54.16	131	2	2		2	6.4	2	0.17	5536 6600	838.4172 609.9609	1674.8198 1826.8608	1674.8247 1826.8435	2 3	2.89 9.47	0 1	106 54	1.8e-10 3.2e-5	285 478	300 493	1 1	K.GAGTDEACLIEILASR.S K.SLYHDITGDTSGDYRK.I
P07150	Annexin A1	38.829	88	3	3		3	14.2	3	0.38	2849 6993 8536	694.3849 477.0127 738.3707	1386.7553 1904.0217 2212.0902	1386.7606 1904.0255 2212.0722	2 4 3	3.81 1.99 8.13	0 1 1	65 38 32	1.2e-6 5.3e-4 1.1e-3	59 82 319	71 98 337	1 1 1	K.GVDEATIIDILTK.R K.AAYLQETGKPLDETLKK.A K.YGIPLCQAILDETKGDYEK.I
Q07936	Annexin A2	38.678	1037	21	21		11	41.6	11	2.28	10704 4411 4413 1041 1047 1659 6332 6329 752 3538 4800 4801 11029 10417 10418	735.3532 514.9528 771.9261 556.2783 556.9835 611.8046 889.4353 593.2902 518.2677 730.8397 794.8849 530.2620 799.4154 946.8165 710.3673	2937.3836 1541.8365 1541.8377 1110.5421 1667.9286 1221.5946 1776.8560 1776.8487 1034.5209 1459.6649 1587.7553 1587.7641 3193.6324 2837.4278 2837.4399	2937.3781 1541.8413 1541.8413 1110.5458 1667.9280 1221.5877 1776.8564 1776.8564 1034.5219 1459.6653 1587.7603 1587.7603 3193.6230 2837.4170 2837.4170	4 3 2 2 3 2 2 3 2 2 2 3 4 3 4	1.88 3.14 2.35 3.34 0.38 5.68 0.19 4.31 0.96 0.28 3.14 2.41 2.94 3.8 8.08	0 0 0 0 0 0 0 0 0 0 1 1 1 0 0	96 66 113 54 72 64 94 82 37 56 55 50 56 127 70	1.1e-9 2.4e-6 3.8e-11 1.7e-5 1.6e-7 1.1e-6 1.4e-9 1.9e-8 3.3e-4 5.3e-6 6.5e-6 2.0e-5 5.7e-6 1.1e-12 2.5e-7	11 50 50 69 89 105 120 120 213 234 234 234 247 250 250	37 63 63 77 104 115 135 135 220 245 246 246 273 273 273	1 1 2 1 1 1 2 4 1 2 1 1 1 1 1	K.LSLEGDHSTPPSAYGSVKPYTNFDAER.D K.GVDEVTIVNILTNR.S K.GVDEVTIVNILTNR.S R.QDIAFAYQR.R K.SALSGHLETVMLGLLK.T K.TPAQYDASELK.A K.GLGTDEDSLIEIICSR.T K.GLGTDEDSLIEIICSR.T K.WISIMTER.S K.SYSPYDMLESIR.K K.SYSPYDMLESIRK.E K.SYSPYDMLESIRK.E K.EVKGDLENAFLNLVQCIQNKPLYFADR.L K.GDLENAFLNLVQCIQNKPLYFADR.L K.GDLENAFLNLVQCIQNKPLYFADR.L
P14668	Annexin A5	35.745	540	11	11		5	20.1	5	0.8	5600 5601 650 6267 5993 1015	844.4439 563.3029 501.2989 589.3089 867.4396 553.7932	1686.8732 1686.8869 1000.5832 1764.9048 1732.8645 1105.5718	1686.8788 1686.8788 1000.5917 1764.9046 1732.8745 1105.5768	2 3 2 3 2 2	3.35 4.78 8.46 0.08 5.77 4.51	0 0 0 1 0 0	103 82 57 97 88 52	5.6e-10 6.0e-8 2.8e-5 1.2e-9 5.5e-9 7.3e-5	28 28 107 185 244 275	43 43 115 199 258 283	1 2 1 1 5 1	K.GLGTDEDSILNLLTAR.S K.GLGTDEDSILNLLTAR.S K.VLTEIIASR.T K.WGTDEEKFITILGTR.S R.SIPAYLAETLYYAMK.G R.SEIDLFNIR.K
Q5M7T5	Antithrombin-III	52.234	154	4	4		3	7.1	3	0.27	2778 1518 2699	689.3368 400.2504 682.3680	1376.6589 1197.7294 1362.7215	1376.6581 1197.7346 1362.7329	2 3 2	0.64 4.36 8.36	0 0 0	44 38 76	7.2e-5 5.3e-4 6.9e-8	47 437 447	57 446 458	1 1 2	R.DIPVNPMCIYR.S K.ANRPFLVLIR.E R.EVALNTIIFMGR.V
Q7TMA5	Apolipoprotein B-100	536.024	171	3	3		3	0.8	3	0.02	2292 4982 2043	654.8444 535.6267 640.8621	1307.6743 1603.8584 1279.7097	1307.6761 1603.8570 1279.7136	2 3 2	1.39 0.86 3.01	0 0 0	68 99 57	5.9e-7 1.1e-9 8.5e-6	684 923 938	695 937 948	1 1 1	K.GFEPTLEALFGK.Q K.LFSGSNTLHLVSTTK.T K.TEVIPPLIENR.K
A0A0G2K5E7	ATP-citrate synthase	120.543	326	7	7		7	9.9	7	0.28	2824 3191 4009 9236 4402 5362 7515	692.4094 709.3504 752.3945 1191.0990 514.5726 823.9488 657.6777	1382.8042 1416.6862 1502.7745 2380.1835 1540.6959 1645.8830 1970.0113	1382.8133 1416.6826 1502.7763 2380.1886 1540.7014 1645.8887 1970.0149	2 2 2 2 3 2 3	6.59 2.53 1.18 2.13 3.55 3.47 1.82	0 0 0 0 0 0 0	67 53 88 44 49 111 70	8.7e-7 8.3e-5 5.8e-9 7.8e-5 2.5e-5 9.2e-11 2.5e-7	69 233 635 807 835 918 995	82 244 649 828 847 933 1011	1 1 1 1 1 1 1	K.LGLVGVNLSLDGVK.S K.WGDIEFPPPFGR.E K.IGNTGGMLDNILASK.L K.GAIVPAQEVPPPTVPMDYSWAR.E R.KPASFMTSICDER.G K.DLVSSLTSGLLTIGDR.F K.QHFPATPLLDYALEVEK.I
M0RBF1	C3-beta-c	186.324	220	9	9		5	4.4	5	0.12	10062 10063 6659 214 394 2754 3531	867.4293 650.8245 922.9410 417.2446 457.9452 686.4151 487.2672	2599.2661 2599.2690 1843.8674 832.4746 1370.8139 1370.8156 1458.7798	2599.2604 2599.2604 1843.8687 832.4807 1370.8173 1370.8173 1458.7831	3 4 2 2 3 2 3	2.21 3.31 0.72 7.34 2.51 1.26 2.24	0 0 0 0 0 0 0	53 46 39 35 60 46 82	1.2e-5 4.7e-5 5.8e-4 2.2e-3 3.3e-6 5.2e-5 5.3e-8	363 363 749 835 892 892 1338	385 385 764 841 904 904 1351	2 1 1 1 1 2 1	K.FFKPAMPFDLMVFVTNPDGSPAR.R K.FFKPAMPFDLMVFVTNPDGSPAR.R R.SDVDEDIIPEEDIISR.S R.LPYSVVR.N K.SSVAVPYVIVPLK.I K.SSVAVPYVIVPLK.I K.GQGTLSVVTVYHAK.V	Oxidation (M) Oxidation (M)	373 373
A0A0G2JW12	C4a anaphylatoxin	192.248	133	3	3		3	2.4	3	0.07	2720 1672 9178	684.3626 612.8127 1183.5407	1366.7106 1223.6109 2365.0668	1366.7133 1223.6121 2365.0532	2 2 2	1.92 1.01 5.73	0 0 0	41 61 81	1.3e-4 8.9e-6 2.3e-8	1068 1459 1690	1079 1467 1709	1 1 1	R.DSSTWLTAFVLK.I R.VQYTVCIWR.N K.GDPQYLLDSNSWIEEMPSER.L
Q9QYP2	Cadherin EGF LAG seven-pass G-type receptor 2 (Fragment)	233.481	55	2	2		2	1.9	2	0.04	9283 7837	798.1135 681.9708	2391.3187 2042.8906	2391.3050 2042.8972	3 3	5.73 3.25	0 0	40 38	2.3e-4 3.9e-4	741 1160	763 1177	1 1	K.SLDLTGPLLLGGVPDLPESFPVR.M R.VCDPEDGQCPCKPGVIGR.Q
P0DP29	Calmodulin-1	16.838	110	3	3		2	22.1	2	0.63	6660 6661 6198	922.9416 615.6368 585.6265	1843.8687 1843.8885 1753.8577	1843.8840 1843.8840 1753.8635	2 3 3	8.26 2.45 3.3	1 1 1	44 46 70	6.8e-5 5.4e-5 1.3e-6	15 15 92	31 31 107	1 1 1	K.EAFSLFDKDGDGTITTK.E K.EAFSLFDKDGDGTITTK.E R.VFDKDGNGYISAAELR.H
B3Y9H3	Calpactin I light chain	11.075	154	2	2		2	35.8	2	1.08	7996 7390	692.9798 974.0028	2075.9175 1945.9909	2075.9049 1945.9785	3 2	6.05 6.38	0 1	116 62	7.4e-12 1.7e-6	2 38	18 54	1 1	M.PSQMEHAMETMMLTFHR.F R.EFPGFLENQKDPLAVDK.I
A0A0G2JYD8	Calpain-5	73.212	268	8	8		5	12	5	0.33	8339 2117 6318 6697 6699 8462	719.6789 430.2453 888.4329 464.0030 618.3369 1095.5872	2156.0148 1287.7141 1774.8512 1851.9831 1851.9889 2189.1599	2156.0102 1287.7187 1774.8566 1851.9876 1851.9876 2189.1521	3 3 2 4 3 2	2.13 3.51 3.07 2.48 0.7 3.58	0 0 0 0 0 0	47 45 65 35 107 79	4.0e-5 1.9e-4 2.4e-6 5.8e-4 8.4e-11 4.1e-8	25 343 383 397 397 469	42 353 396 411 411 487	1 1 1 3 1 1	K.VLFEDPHFPATDDSLYYK.G R.LINTSYLSIHK.T K.DTFFQNPQYIFEVK.K K.KPEDEVLICIQQRPK.R K.KPEDEVLICIQQRPK.R R.YVIIPTTFEPGHTGEFLLR.V
Q5U302	Catenin (Cadherin associated protein), alpha 1	100.236	182	4	4		4	10.1	4	0.18	5286 4308 11039 10388	820.4196 766.8951 800.9065 938.4996	2458.2369 1531.7756 3199.5968 2812.4771	2458.2315 1531.7882 3199.5772 2812.5004	3 2 4 3	2.21 8.25 6.12 8.3	0 0 0 1	93 65 39 60	1.8e-9 7.4e-7 5.3e-4 4.6e-6	217 290 499 798	238 302 527 825	1 1 1 1	K.NVPILYTASQACLQHPDVAAYK.A K.QIIVDPLSFSEER.F R.VLTDAVDDITSIDDFLAVSENHILEDVNK.C K.VKAEVQNLGGELVVSGVDSAMSLIQAAK.N
D3ZZZ9	Catenin (Cadherin associated protein), delta 1 (Predicted), isoform CRA_a	104.072	63	2	2		2	2.7	2	0.08	3471 3323	725.3902 717.4061	1448.7659 1432.7976	1448.7664 1432.8078	2 2	0.34 7.1	0 0	33 54	7.9e-4 2.0e-5	649 815	660 827	1 1	R.GYELLFQPEVVR.I R.AAALVLQTIWGYK.E
A0A0G2K0P8	CDW92 antigen, isoform CRA_b	73.093	399	9	9		7	10.1	7	0.49	4319 5464 2620 6912 1721 4457 2050	384.1986 416.2236 676.3528 949.9786 618.2888 516.9608 641.7973	1532.7653 1660.8654 2026.0365 1897.9426 1234.5630 1547.8606 1281.5801	1532.7695 1660.8645 2026.0346 1897.9397 1234.5621 1547.8613 1281.5846	4 4 3 2 2 3 2	2.79 0.54 0.96 1.56 0.75 0.41 3.49	0 1 1 0 0 0 0	48 37 79 75 54 104 59	3.8e-5 4.3e-4 3.8e-8 9.6e-8 7.9e-6 1.9e-10 2.9e-6	75 75 89 90 108 161 175	88 89 104 104 118 174 185	1 1 1 2 1 2 1	K.LEAIANSGLDHTHR.K K.LEAIANSGLDHTHRK.Y R.KYVFFLDPCNLDLINR.K K.YVFFLDPCNLDLINR.K K.SMALCVAACPR.Q K.LPVPASAPIPFFHR.C R.CAPVNISCYAK.F
Q9EPF2	Cell surface glycoprotein MUC18	71.327	266	6	6		4	9.7	4	0.26	8448 8449 2725 6756 3469	547.0395 729.0506 684.3984 468.2380 725.3792	2184.1288 2184.1301 1366.7823 1868.9227 1448.7438	2184.1287 2184.1287 1366.7860 1868.9203 1448.7486	4 3 2 4 2	0.02 0.62 2.75 1.29 3.32	0 0 0 1 0	74 108 45 31 89	1.1e-7 7.5e-11 9.4e-5 1.1e-3 4.3e-9	94 94 254 274 425	114 114 265 289 438	1 1 2 1 1	R.LSLHGPGATLALSQVTPHDDR.M R.LSLHGPGATLALSQVTPHDDR.M K.VWVEVEPVGLLK.E R.CLTDGNPQPHFTINKK.N R.VSVGIFGSPWMAAK.E
A3FM27	Chloride intracellular channel protein	28.637	95	2	2		2	12.3	2	0.34	4098 7427	759.3562 976.4628	1516.6979 1950.9110	1516.6980 1950.9067	2 2	0.07 2.2	0 0	63 54	1.1e-6 8.2e-6	111 178	124 194	1 1	K.HPESNTAGMDIFAK.F R.FLDGDEMTLADCNLLPK.L
B4F795	Choline transporter-like protein 2	79.897	68	2	2		2	4.5	2	0.11	4752 2451	790.3993 664.3484	2368.1761 1326.6821	2368.1742 1326.6853	3 2	0.8 2.41	0 0	44 48	1.7e-4 3.3e-5	95 395	114 406	1 1	K.CASPLVLLEFHCPTPQICVK.Q K.IVDDTPCPLLGK.T
P11442	Clathrin heavy chain 1	191.599	396	10	10		10	8.4	10	0.25	4520 3479 2511 2235 3322 1037 3850 8324 9456 7587	519.9366 726.3393 669.3506 652.8335 717.3965 555.8362 496.2435 1077.0030 822.0784 662.3254	1556.7880 1450.6641 1336.6867 1303.6524 1432.7784 1109.6578 1485.7088 2151.9915 2463.2132 1983.9543	1556.7980 1450.6551 1336.6809 1303.6520 1432.7926 1109.6597 1485.7147 2151.9929 2463.2142 1983.9409	3 2 2 2 2 2 3 2 3 3	6.43 6.17 4.34 0.31 9.9 1.71 3.95 0.65 0.4 6.76	0 0 0 0 0 0 1 0 0 0	67 29 73 41 74 64 55 63 96 52	2.8e-6 1.9e-3 1.4e-7 1.5e-4 1.0e-7 1.2e-6 6.8e-6 2.3e-6 1.1e-9 1.2e-5	64 101 177 355 469 857 912 924 1183 1589	78 112 188 366 481 865 923 941 1204 1604	1 1 1 1 1 1 1 1 1 1	R.RPISADSAIMNPASK.V K.AHTMTDDVTFWK.W R.VVGAMQLYSVDR.K R.NNLAGAEELFAR.K K.SVDPTLALSVYLR.A K.LLLPWLEAR.I K.RDPHLACVAYER.G R.GQCDLELINVCNENSLFK.S R.LAELEEFINGPNNAHIQQVGDR.C R.HNIMDFAMPYFIQVMK.E
P45592	Cofilin-1	18.533	341	8	8		5	48.8	5	2.03	2299 10900 2509 7608 7609 2523	437.2327 1031.5415 669.3176 664.0253 995.5360 670.8908	1308.6763 3091.6027 1336.6207 1989.0540 1989.0575 1339.7671	1308.6748 3091.5965 1336.6187 1989.0611 1989.0611 1339.7711	3 3 2 3 2 2	1.18 1.99 1.53 3.56 1.82 2.95	1 1 0 1 1 0	43 101 69 59 54 76	6.8e-4 4.1e-10 6.2e-7 2.7e-6 9.2e-6 1.1e-7	35 46 82 96 96 153	45 73 92 112 112 166	1 2 1 1 2 1	K.AVLFCLSEDKK.N K.NIILEEGKEILVGDVGQTVDDPYTTFVK.M R.YALYDATYETK.E K.KEDLVFIFWAPESAPLK.S K.KEDLVFIFWAPESAPLK.S K.LGGSAVISLEGKPL.-
P02454	Collagen alpha-1(I) chain	137.953	1871	47	47		33	44.5	33	1.73	3481 7668 912 8662 4340 2128 2129 7371 3067 890 1679 7504 7502 1204 1278 951 952 8382 10429 6239 3137 6450 3429 8034 2171 10239 6384 5213 7535 10151 1451 8003 5857 1064 3142 7566	726.8685 1002.1546 360.5278 1126.5423 769.3980 430.8848 645.8247 648.6581 702.3491 536.7731 613.8029 656.3346 492.5008 573.2904 580.8234 545.2917 363.8676 1083.0074 951.1550 880.4265 706.3547 896.9718 723.3648 697.0044 648.8315 904.4402 892.9402 817.0825 658.9975 883.0908 594.3194 1040.4758 857.7290 559.7836 706.6600 990.8304	1451.7224 3003.4421 1078.5615 2251.0700 1536.7813 1289.6325 1289.6348 1942.9526 1402.6837 1071.5317 1225.5912 1965.9818 1965.9741 1144.5663 1159.6322 1088.5688 1088.5809 2164.0002 2850.4433 2638.2576 1410.6948 1791.9291 2167.0726 2087.9915 1295.6484 2710.2989 1783.8658 2448.2257 1973.9707 2646.2507 1186.6242 2078.9370 2570.1652 1117.5527 2116.9581 2969.4694	1451.7191 3003.4298 1078.5632 2251.0618 1536.7797 1289.6364 1289.6364 1942.9497 1402.6841 1071.5349 1225.5939 1965.9769 1965.9769 1144.5699 1159.6350 1088.5727 1088.5727 2163.9967 2850.4261 2638.2525 1410.7004 1791.9268 2167.0658 2087.9985 1295.6510 2710.2882 1783.8676 2448.2146 1973.9668 2646.2423 1186.6306 2078.9367 2570.1604 1117.5556 2116.9525 2969.4555	2 3 3 2 2 3 2 3 2 2 2 3 4 2 2 2 3 2 3 3 2 2 3 3 2 3 2 3 3 3 2 2 3 2 3 3	2.27 4.11 1.58 3.65 1.06 3.01 1.24 1.48 0.26 2.99 2.22 2.48 1.47 3.18 2.36 3.58 7.56 1.58 6.04 1.93 3.95 1.26 3.15 3.36 1.98 3.96 0.96 4.52 2.02 3.18 5.34 0.11 1.88 2.62 2.67 4.67	0 0 0 0 0 0 0 1 0 0 0 0 0 0 0 0 0 0 1 1 0 0 0 0 0 1 0 1 1 0 0 0 0 0 0 0	86 39 36 33 51 54 66 78 55 46 85 55 72 64 82 47 47 91 78 69 96 134 101 67 45 105 106 70 45 111 66 52 58 28 94 53	3.4e-8 2.2e-4 3.9e-4 8.8e-4 1.5e-5 9.3e-6 7.2e-7 5.3e-8 1.9e-5 4.9e-5 1.5e-8 7.3e-6 1.8e-7 1.1e-6 2.2e-8 6.4e-5 1.0e-4 5.9e-9 4.7e-8 3.4e-7 3.4e-9 2.5e-13 3.1e-10 5.3e-7 5.7e-5 1.3e-10 1.2e-10 2.8e-7 5.8e-5 4.3e-11 7.6e-7 1.4e-5 3.7e-6 2.5e-3 1.5e-9 1.0e-5	161 177 300 360 387 405 405 438 462 483 528 542 542 564 588 675 675 699 753 786 855 872 900 924 960 974 984 1023 1052 1101 1226 1260 1278 1300 1395 1426	176 209 311 386 404 419 419 458 476 494 541 563 563 575 601 686 686 722 785 815 871 892 923 947 973 1003 1003 1051 1073 1130 1235 1277 1299 1308 1413 1453	1 1 1 1 1 2 2 1 2 1 1 4 1 2 1 2 1 1 1 1 1 1 2 1 1 1 1 1 1 1 2 2 1 1 1 1	K.SAGVSVPGPMGPSGPR.G R.GLPGPPGAPGPQGFQGPPGEPGEPGASGPMGPR.G R.GRPGPPGSAGAR.G R.GEPGPPGPAGAAGPAGNPGADGQPGAK.G K.GANGAPGIAGAPGFPGAR.G R.GPSGPQGPSGAPGPK.G R.GPSGPQGPSGAPGPK.G K.GEPGPAGVQGPPGPAGEEGKR.G R.GEPGPSGLPGPPGER.G R.GFPGADGVAGPK.G K.GLTGSPGSPGPDGK.T K.TGPPGPAGQDGRPGPAGPPGAR.G K.TGPPGPAGQDGRPGPAGPPGAR.G R.GQAGVMGFPGPK.G R.GVPGPPGAVGPAGK.D R.GVQGPPGPAGPR.G R.GVQGPPGPAGPR.G K.GDTGAPGAPGSQGAPGLQGM…
A0A0G2JX47	Collagen alpha-1(V) chain	178.155	122	2	2		2	2.2	2	0.05	1440 1424	593.3043 591.3146	1776.8912 1770.9221	1776.8907 1770.9377	3 3	0.25 8.8	0 0	69 77	3.8e-7 6.0e-8	1017 1424	1036 1442	1 1	R.GHPGPPGPPGEQGLPGAAGK.E K.TGPIGPQGAPGKPGPDGLR.G
A0A0G2K5E8	Collagen, type I, alpha 2	120.044	849	20	20		17	23.2	17	0.82	2031 4536 1552 1193 3249 6877 4470 10240 3985 6300 8051 8052 8640 2612 7795 1449 6307 1504 8131	639.3498 780.8870 604.3200 572.2987 711.3789 631.6419 775.8837 904.4518 751.3471 885.4586 699.0599 1048.0879 748.7151 675.6815 507.0154 396.5440 886.4589 599.2912 1058.5602	1276.6851 1559.7595 1206.6255 1142.5828 1420.7433 1891.9038 1549.7528 2710.3337 1500.6796 1768.9026 2094.1579 2094.1612 2243.1234 2024.0226 2024.0327 1186.6102 1770.9032 1196.5677 2115.1059	1276.6888 1559.7692 1206.6357 1142.5720 1420.7463 1891.9137 1549.7485 2710.3172 1500.6780 1768.9108 2094.1586 2094.1586 2243.1084 2024.0300 2024.0300 1186.6207 1770.9112 1196.5682 2115.1001	2 2 2 2 2 3 2 3 2 2 3 2 3 3 4 3 2 2 2	2.91 6.26 8.44 9.48 2.12 5.22 2.77 6.1 1.09 4.65 0.3 1.24 6.71 3.69 1.29 8.9 4.5 0.36 2.75	0 0 0 0 0 1 0 1 0 0 0 0 0 1 1 0 0 0 0	53 60 76 67 60 56 60 43 104 139 56 88 54 46 53 42 74 72 66	1.1e-5 2.4e-6 7.7e-8 7.5e-6 2.4e-6 5.9e-6 2.1e-6 9.1e-5 1.7e-10 9.6e-14 8.8e-6 5.8e-9 8.4e-6 4.9e-5 1.1e-5 2.5e-4 1.3e-7 5.7e-7 2.1e-6	236 290 359 395 482 497 500 584 686 703 791 791 857 883 883 976 1049 1157 1247	250 307 372 406 496 517 517 616 702 723 814 814 882 904 904 988 1064 1166 1265	1 1 1 1 1 1 1 1 1 1 1 1 1 1 1 1 1 1 2	R.GIPGPVGAAGATGPR.G R.GSPGEPGSAGPAGPPGLR.G R.GLPGSPGNVGPAGK.E R.GEAGNIGFPGPK.G R.GLPGEFGLPGPAGPR.G R.GERGPPGESGAAGPSGPIGSR.G R.GPPGESGAAGPSGPIGSR.G R.GAPGAIGAPGPAGASGDRGEAGAAGPSGPAGPR.G R.GDGGPPGMTGFPGAAGR.T R.TGPPGPSGITGPPGPPGAAGK.E R.GLPGIAGALGEPGPLGIAGPPGAR.G R.GLPGIAGALGEPGPLGIAGPPGAR.G R.GYPGNIGPTGAAGAPGPHGSVGPAGK.H K.HGNRGEPGPAGSVGPVGAVGPR.G K.HGNRGEPGPAGSVGPVGAVGPR.G R.SGHPGPVGPAGVR.G K.SL…
A0A140TAB4	Core histone macro-H2A	39.07	402	8	8		7	32.6	7	1.12	396 7293 2405 7598 8231 6547 5598 959	458.2728 967.0410 662.7163 993.5730 1064.0096 605.9975 844.4114 546.2943	914.5311 1932.0675 1985.1272 1985.1314 2126.0046 1814.9706 2530.2124 1090.5740	914.5338 1932.0680 1985.1310 1985.1310 2126.0015 1814.9639 2530.1985 1090.5771	2 2 3 2 2 3 3 2	2.94 0.22 1.89 0.22 1.44 3.71 5.5 2.87	0 0 0 0 0 0 1 0	67 65 83 47 134 82 68 35	2.3e-6 1.3e-6 8.5e-9 2.6e-5 2.9e-13 2.2e-8 4.0e-7 3.5e-3	19 80 97 97 167 248 268 304	27 96 116 116 188 267 288 314	1 1 1 1 1 1 1 1	K.AGVIFPVGR.M R.HILLAVANDEELNQLLK.G K.GVTIASGGVLPNIHPELLAK.K K.GVTIASGGVLPNIHPELLAK.K K.AASADSTTEGAPTDGFTVLSTK.S K.NGPLEVAGAAVSAGHGLPAK.F K.FVIHCNSPVWGADKCEELLEK.T K.SIAFPSIGSGR.N
P07335	Creatine kinase B-type	42.725	344	7	7		5	21	5	0.63	2234 4966 4522 10722 5579	652.3647 801.9131 779.4019 985.1474 841.9232	1302.7148 1601.8117 1556.7892 2952.4204 1681.8319	1302.7183 1601.8260 1556.7909 2952.4051 1681.8345	2 2 2 3 2	2.71 8.94 1.06 5.2 1.54	0 0 0 0 0	71 53 85 89 67	2.0e-7 2.0e-5 1.1e-8 4.9e-9 5.0e-7	33 157 253 268 367	43 172 265 292 381	2 1 2 1 1	K.VLTPELYAELR.A K.LAVEALSSLDGDLSGR.Y R.FCTGLTQIETLFK.S K.NYEFMWNPHLGYILTCPSNLGTGLR.A R.LEQGQPIDDLMPAQK.-
M0R9X8	Cytoplasmic dynein 1 heavy chain 1	532.047	159	4	4		4	2.1	4	0.03	11734 2764 10709 10204	922.5260 687.4000 981.1473 898.4600	3686.0747 1372.7854 2940.4200 2692.3582	3686.0480 1372.7966 2940.4137 2692.3650	4 2 3 3	7.25 8.13 2.14 2.52	0 0 0 0	45 40 67 79	3.2e-5 5.7e-4 5.4e-7 4.1e-8	184 735 1024 2728	216 746 1050 2751	1 1 1 1	K.IAELEMGLLHLQQNIEIPEISLPIHPIITNVAK.Q K.VNFLPEIITLSK.E R.MPDGPVALEESYSAVMGIVTEVEQYVK.V R.HVPVVYVDYPGPASLTQIYGTFNR.A
Q7M0E3	Destrin	18.534	83	2	2		2	17.6	2	0.56	3870 7997	496.9089 693.0330	1487.7048 2076.0773	1487.7013 2076.0754	3 3	2.29 0.92	1 1	55 52	7.8e-6 1.4e-5	70 96	81 112	1 1	K.HFVGMLPEKDCR.Y R.KEELMFFLWAPEQAPLK.S
A0A0G2JY22	Disco-interacting protein 2 homolog B	170.921	530	16	16		14	16.8	14	0.41	10458 2930 1384 11864 3311 9000 5991 10406 11255 7312 299 2082 3329 461	964.4943 696.8495 391.8992 1010.4889 716.8514 773.4056 867.0003 945.1880 667.3408 646.3578 439.2300 643.8491 718.3678 472.9068	2890.4611 1391.6845 1172.6757 4037.9266 1431.6882 2317.1949 1731.9861 2832.5421 3331.6676 1936.0515 1314.6680 1285.6837 1434.7211 1415.6985	2890.4833 1391.6941 1172.6778 4037.9505 1431.6891 2317.1954 1731.9924 2832.5572 3331.6450 1936.0564 1314.6714 1285.6878 1434.7256 1415.7045	3 2 3 4 2 3 2 3 5 3 3 2 2 3	7.68 6.94 1.85 5.93 0.59 0.23 3.65 5.34 6.76 2.55 2.58 3.17 3.13 4.26	1 0 0 1 0 0 0 0 0 1 0 0 0 0	66 66 43 55 76 71 55 59 32 54 48 67 99 27	6.2e-7 7.0e-7 8.8e-5 1.4e-5 6.9e-8 2.0e-7 7.2e-6 2.5e-6 3.0e-3 2.1e-5 7.3e-5 2.8e-6 5.3e-10 3.1e-3	317 576 680 706 755 769 791 878 916 944 1278 1352 1419 1471	342 587 691 742 768 790 808 903 943 963 1288 1364 1431 1482	1 1 1 1 1 1 2 1 1 1 1 1 2 1	R.QMTPVKGEPLGVICNWPPALESALQR.W K.MHTISVPYSVMK.T R.RPGVPGAPLPGR.A R.VNTEDKNSALTVQDVGHVMPGGMMCIVKPDGLPQLCK.T R.TGGMMYFGLAGVTK.N K.NTFEVIPVTSSGSPVGDVPFIR.S R.SGLLGFVGPGSLVFVVGK.M R.VLQAIDTIHQVGVYCLALVPANTLPK.T K.QLFLEGSLHPCNILMCPHTCVTNLPKPR.Q R.QKQPGVGPASVMVGNLVAGK.R R.TCVVVAEERPR.V R.GAPQSLLLSESGK.I R.LSFGDAAQTLWAR.T R.YHPIDIETSVSR.V
ADA10_RAT	Disintegrin and metalloproteinase domain-containing protein 10	86.085	523	11	11		9	17.1	9	0.55	7193 11127 7599 6751 6038 4988 727 3158 3637 3645	643.3170 645.0965 993.9003 622.9682 869.8966 803.3895 513.7795 354.2281 368.2166 490.6206	1926.9291 3220.4460 1985.7861 1865.8829 1737.7787 1604.7644 1025.5445 1412.8833 1468.8371 1468.8399	1926.9298 3220.4269 1985.7852 1865.8764 1737.7814 1604.7617 1025.5506 1412.8867 1468.8375 1468.8375	3 5 2 3 2 2 2 4 4 3	0.39 5.94 0.44 3.47 1.56 1.7 5.87 2.41 0.27 1.67	0 0 0 1 0 0 0 1 1 1	63 60 111 66 107 82 83 35 38 31	1.3e-6 4.0e-6 7.8e-12 6.6e-7 9.7e-11 2.1e-8 9.8e-8 3.2e-4 8.9e-4 4.1e-3	221 377 503 602 603 624 648 711 724 724	235 406 519 618 618 637 657 723 735 735	1 1 2 1 1 1 1 1 1 1	R.NTCQLYIQTDHLFFK.Y K.VSHITFAHEVGHNFGSPHDSGTECTPGESK.N K.QCSPSQGPCCTAQCAFK.S K.KMAPSTCASTGSLQWNK.Q K.MAPSTCASTGSLQWNK.Q R.TITLQPGSPCNDFR.G R.LVDADGPLAR.L K.LPPPKPLPGTLKR.R R.RRPPQPIQQPPR.Q R.RRPPQPIQQPPR.Q
F1M7N2	Ectonucleoside triphosphate diphosphohydrolase 2	60.019	611	12	12		7	22.8	7	0.63	7534 4420 7807 7808 10246 1079 10211 10214 7692	658.9871 773.3944 1014.5268 676.6870 905.1314 374.5628 900.1096 675.3356 670.0075	1973.9395 1544.7742 2027.0390 2027.0392 2712.3724 1120.6666 2697.3071 2697.3134 2007.0006	1973.9557 1544.7769 2027.0364 2027.0364 2712.3799 1120.6716 2697.3003 2697.3003 2007.0070	3 2 2 3 3 3 3 4 3	8.21 1.78 1.3 1.36 2.77 4.5 2.53 4.86 3.21	0 0 0 0 0 0 0 0 0	64 93 110 77 71 88 62 49 95	1.1e-6 1.9e-9 5.4e-11 6.2e-8 2.4e-7 5.8e-9 1.6e-6 2.7e-5 1.2e-9	40 112 139 139 159 252 269 269 395	57 126 155 155 182 261 291 291 411	1 1 2 1 1 1 1 3 1	K.YGIVLDAGSSHTSMFVYK.W R.HASTPLYLGATAGMR.L R.VLEAVTQTLTQYPFDFR.G R.VLEAVTQTLTQYPFDFR.G R.ILSGQDEGVFGWVTANYLLENFIK.Y R.LLASALQIHR.F K.GYSTQVLLQEVYQSPCTMGQRPR.A K.GYSTQVLLQEVYQSPCTMGQRPR.A R.LADYCAVAMFIHQLLSR.G
Q8R3Z7	EH-domain-containing 4	61.468	136	3	3		3	6.7	3	0.23	2729 6554 2515	684.8306 909.9109 669.8349	1367.6466 1817.8073 1337.6553	1367.6544 1817.8196 1337.6615	2 2 2	5.68 6.76 4.66	0 0 0	56 84 48	2.3e-5 1.5e-8 2.9e-5	80 171 273	90 184 283	1 1 1	R.YLLEQDFPGMR.I R.GYDFCQVLQWFAER.V R.LFEAEAQDLFR.D
M0R757	Elongation factor 1-alpha	50.108	431	10	10		7	33.8	7	0.79	3076 297 11740 11741 11828 724 5544 10789	468.9137 438.9175 924.7010 1232.6024 791.0281 513.3066 839.1344 749.6047	1403.7192 1313.7307 3694.7749 3694.7855 3950.1041 1024.5986 2514.3815 2994.3897	1403.7197 1313.7343 3694.7588 3694.7588 3950.0823 1024.6030 2514.3768 2994.3926	3 3 4 3 5 2 3 4	0.38 2.77 4.33 7.2 5.53 4.24 1.87 0.96	0 0 1 1 1 0 0 0	95 52 54 81 29 49 89 75	1.3e-9 1.3e-5 9.6e-6 2.8e-8 1.4e-3 6.1e-5 5.0e-9 9.1e-8	85 135 180 180 220 256 267 396	96 146 212 212 255 266 290 423	1 1 1 1 1 2 2 1	K.YYVTIIDAPGHR.D R.EHALLAYTLGVK.Q K.KIGYNPDTVAFVPISGWNGDNMLEPSANMPWFK.G K.KIGYNPDTVAFVPISGWNGDNMLEPSANMPWFK.G K.DGSASGTTLLEALDCILPPTRPTDKPLRLPLQDVYK.I K.IGGIGTVPVGR.V R.VETGVLKPGMVVTFAPVNVTTEVK.S K.SGDAAIVDMVPGKPMCVESFSDYPPLGR.F
P05197	Elongation factor 2	95.284	317	9	9		7	11.8	7	0.36	8504 8560 3957 771 5120 905 6485 3427	735.3771 1110.5864 747.9023 520.2646 404.6960 539.2628 900.4586 722.8811	2203.1094 2219.1582 1493.7901 1038.5146 1614.7551 1614.7666 1798.9027 1443.7477	2203.1048 2219.1474 1493.7952 1038.5242 1614.7573 1614.7573 1798.8890 1443.7609	3 2 2 2 4 3 2 2	2.09 4.91 3.43 9.24 1.38 5.79 7.61 9.17	0 0 0 0 0 0 0 1	62 92 42 38 28 34 103 55	1.4e-6 2.5e-9 1.1e-4 2.8e-4 2.1e-3 6.7e-4 2.1e-10 1.3e-5	72 163 288 392 482 482 786 846	90 180 299 400 495 495 801 858	1 1 1 1 1 1 1 2	K.STAISLFYELSENDLNFIK.Q R.ALLELQLEPEELYQTFQR.I R.TFCQLILDPIFK.V K.GPLMMYISK.M K.TGTITTFEHAHNMR.V K.TGTITTFEHAHNMR.V K.AYLPVNESFGFTADLR.S K.EGIPALDNFLDKL.-
D3ZDT1	Erythrocyte membrane protein band 4.1-like 2	102.594	225	6	6		6	8.5	6	0.28	2622 5537 1674 2583 5976 1519	676.3691 838.4196 612.9849 449.8796 577.3038 600.2893	1350.7237 1674.8247 1835.9329 1346.6169 1728.8895 1198.5641	1350.7336 1674.8213 1835.9418 1346.6190 1728.8795 1198.5652	2 2 3 3 3 2	7.36 2.05 4.82 1.53 5.83 0.9	0 0 0 0 0 0	35 85 52 48 66 54	5.0e-4 1.0e-8 1.5e-5 3.3e-5 5.9e-7 8.2e-6	280 379 454 482 522 712	290 394 469 491 536 722	1 1 1 1 1 1	R.SLPWLFTFNVK.F R.GLSPAQADSQFLENAK.R K.VRPGELEQFESTIGFK.L K.VCVEHHTFYR.L R.EASTLIDRPAPQFER.A R.EAAMPEAIPDR.Q
P12785	Fatty acid synthase	272.65	277	5	5		5	3.8	5	0.08	2139 9082 2656 10864 1701	431.2642 777.7350 678.7324 1016.5274 617.0138	1290.7707 2330.1832 2033.1754 3046.5603 1848.0196	1290.7772 2330.1617 2033.1772 3046.5508 1848.0105	3 3 3 3 3	5.05 9.25 0.88 3.15 4.94	0 0 0 0 0	64 80 92 46 87	4.1e-7 3.1e-8 5.8e-10 8.8e-5 9.5e-9	374 1118 1202 2082 2483	384 1137 1220 2108 2499	1 1 1 1 1	R.LQVVDRPLPVR.G K.FVFTPHVEPECLSESAILQK.E R.LLLPEDPLISGLLNSQALK.A R.ISSCMEVLDLFLNQPHAVLSSFVLAEK.K R.GLESIINIIHSSLAEPR.V
A0A0G2JWC7	Fermitin family member 2	79.624	129	3	3		3	7.8	3	0.17	7878 6377 8697	1025.5419 446.7177 754.4044	2049.0693 1782.8418 2260.1915	2049.0881 1782.8431 2260.1793	2 4 3	9.19 0.72 5.4	0 1 0	80 31 66	2.9e-8 2.8e-3 6.1e-7	362 409 573	380 424 591	1 1 1	K.TSTILGDITSIPELADYIK.V K.SREEASGTPAHQMNLR.G R.FIQAWQSLPEFGITHFIAR.F
A0A096P6L8	Fibronectin	272.446	240	11	11		10	5.6	10	0.17	3058 8478 2761 3309 2403 1229 6997 4416 2460 10400 10401	467.8923 732.9869 687.3272 477.9208 441.9086 576.2830 953.5449 772.3835 443.9043 565.6430 706.8025	1400.6551 2195.9389 1372.6399 1430.7406 1322.7039 1150.5515 1905.0752 1542.7524 1328.6912 2823.1784 2823.1809	1400.6585 2195.9178 1372.6299 1430.7419 1322.7055 1150.5441 1905.0724 1542.7566 1328.6837 2823.1653 2823.1653	3 3 2 3 3 2 2 2 3 5 4	2.46 9.62 7.24 0.86 1.17 6.42 1.49 2.71 5.66 4.63 5.51	0 0 0 0 0 0 0 0 0 1 1	37 59 27 26 35 39 54 82 40 31 40	3.5e-4 3.2e-6 3.1e-3 3.9e-3 2.1e-3 7.7e-4 8.1e-6 2.1e-8 1.9e-4 8.2e-4 9.0e-5	59 380 568 830 1116 1365 1375 1957 1971 2378 2378	68 397 578 841 1128 1374 1391 1970 1981 2400 2400	1 1 1 1 1 1 1 1 1 1 1	K.HYQINQQWER.T R.QDGHLWCSTTSNYEQDQK.Y R.TFYQIGDSWEK.F R.WSRPQAPITGYR.I K.LGVRPSQGGEAPR.E R.FTNIGPDTMR.V R.VTWAPPPSIELTNLLVR.Y R.SYTITGLQPGTDYK.I K.IHLYTLNDNAR.S K.CDPHEATCYDDGKTYHVGEQWQK.E K.CDPHEATCYDDGKTYHVGEQWQK.E
P05065	Fructose-bisphosphate aldolase A	39.352	193	3	3		3	13.7	3	0.37	2555 8753 6519	448.2384 1136.5768 603.6576	1341.6933 2271.1389 1807.9508	1341.7041 2271.1343 1807.9443	3 2 3	8.02 2.05 3.59	0 0 0	53 93 99	2.9e-5 2.1e-9 4.9e-10	88 112 290	99 134 304	1 1 1	K.ADDGRPFPQVIK.S K.GVVPLAGTNGETTTQGLDGLSER.C K.CPLLKPWALTFSYGR.A
P11762	Galectin-1	14.857	194	6	6		5	42.2	5	2.9	300 3848 3849 5363 10363 3508	439.2569 496.2304 743.8495 549.9232 699.0630 486.2510	876.4992 1485.6695 1485.6843 1646.7477 2792.2227 1455.7311	876.5069 1485.6783 1485.6783 1646.7471 2792.2209 1455.7259	2 3 2 3 4 3	8.75 5.94 4.08 0.33 0.66 3.61	0 0 0 0 1 1	52 83 26 31 89 29	2.1e-5 2.4e-8 3.8e-3 1.4e-3 3.5e-9 2.0e-3	30 38 38 50 50 101	37 49 49 64 74 112	1 1 1 1 1 1	K.SFVLNLGK.D K.DSNNLCLHFNPR.F K.DSNNLCLHFNPR.F R.FNAHGDANTIVCNSK.D R.FNAHGDANTIVCNSKDDGTWGTEQR.E K.LPDGHEFKFPNR.L
Q62997	GDNF family receptor alpha-1	51.65	130	3	3		3	9.2	3	0.27	7373 878 4778	648.6757 536.2539 792.8623	1943.0054 1605.7400 1583.7101	1943.0153 1605.7239 1583.7038	3 3 2	5.09 10 3.96	0 0 0	63 31 83	1.3e-6 1.3e-3 1.6e-8	134 239 260	150 251 272	1 1 1	R.AVPFISDVFQQVEHISK.G R.ERPNCLSLQDSCK.T R.LADFFTNCQPESR.S
Q68FP1	Gelsolin	86.068	147	3	3		2	3.8	2	0.1	6609 2375	915.4846 660.3488	1828.9546 1318.6830	1828.9571 1318.6881	2 2	1.37 3.84	0 0	75 90	1.1e-7 3.8e-9	372 583	388 595	2 1	R.QTQVSVLPEGGETPLFK.Q K.AGALNSNDAFVLK.T
A0A0G2JSW3	Globin a4	15.965	109	5	5		2	12.9	2	0.67	2014 1093	637.8649 376.1925	1273.7152 1125.5558	1273.7183 1125.5567	2 3	2.39 0.84	0 0	51 36	4.8e-5 4.7e-4	32 97	41 105	4 1	R.LLVVYPWTQR.Y K.LHVDPENFR.L
P04906	Glutathione S-transferase P	23.439	113	2	2		2	17.1	2	0.42	6154 3265	873.4265 712.3892	1744.8385 2134.1456	1744.8302 2134.1535	2 3	4.8 3.68	0 0	87 52	2.0e-8 1.3e-5	86 122	101 141	1 1	K.EAALVDMVNDGVEDLR.C K.ALPGHLKPFETLLSQNQGGK.A
P04797	Glyceraldehyde-3-phosphate dehydrogenase	35.828	422	9	9		8	36	8	1.54	4063 8537 6558 2741 137 4516 6353 2657	756.1044 738.3718 910.4568 685.3786 398.2116 778.9072 890.4048 678.8275	2265.2913 2212.0935 1818.8991 1368.7427 794.4086 1555.7997 1778.7950 1355.6404	2265.2845 2212.1020 1818.8968 1368.7361 794.4109 1555.8029 1778.7900 1355.6465	3 3 2 2 2 2 2 2	3.03 3.84 1.26 4.84 2.82 2 2.85 4.45	1 0 0 0 0 0 0 1	35 93 84 50 37 104 82 48	4.9e-4 2.0e-9 1.5e-8 2.6e-5 6.2e-4 1.9e-10 2.2e-8 3.5e-5	65 117 144 199 226 233 308 322	84 137 160 213 232 246 321 333	1 2 1 1 1 1 1 1	K.LVINGKPITIFQERDPANIK.W R.VIISAPSADAPMFVMGVNHEK.Y K.IVSNASCTTNCLAPLAK.V R.GAAQNIIPASTGAAK.A K.LTGMAFR.V R.VPTPNVSVVDLTCR.L K.LISWYDNEYGYSNR.V R.VVDLMAYMASKE.-
P04897	Guanine nucleotide-binding protein G(i) subunit alpha-2	40.499	405	8	8		8	34.1	8	1.27	6027 4725 10123 4093 6162 2798 5962 829	868.9801 788.3861 878.7682 506.2384 873.9490 460.9116 575.9948 529.5808	1735.9457 1574.7577 2633.2826 1515.6933 1745.8835 1379.7129 1724.9627 1585.7206	1735.9542 1574.7511 2633.2829 1515.7041 1745.8948 1379.7085 1724.9501 1585.7083	2 2 3 3 2 3 3 3	4.89 4.2 0.1 7.16 6.46 3.12 7.26 7.76	0 0 0 0 0 0 1 0	98 87 71 31 90 74 84 52	6.6e-10 1.2e-8 2.1e-7 1.4e-3 8.2e-9 4.6e-7 1.2e-8 3.0e-5	71 87 106 131 163 182 259 319	86 100 129 143 177 193 272 331	1 1 1 1 1 1 1 1	R.AVVYSNTIQSIMAIVK.A K.AMGNLQIDFADPQR.A R.QLFALSCAAEEQGMLPEDLSGVIR.R R.LWADHGVQACFGR.S R.IAQSDYIPTQQDVLR.T K.TTGIVETHFTFK.D K.WFTDTSIILFLNKK.D K.EIYTHFTCATDTK.N
P54311	Guanine nucleotide-binding protein G(I)/G(S)/G(T) subunit beta-1	37.377	150	5	5		5	24.1	2	0.73	7753 2504 2632 8232 9340	1008.4964 446.2074 677.3528 1064.0127 1208.5611	2014.9782 1335.6005 1352.6910 2126.0109 2415.1076	2014.9742 1335.6030 1352.6976 2126.0143 2415.1087	2 3 2 2 2	2 1.88 4.9 1.6 0.46	0 0 0 0 0	38 38 45 71 55	3.0e-4 2.5e-4 4.1e-4 2.3e-7 6.4e-6	24 58 79 284 315	42 68 89 301 337	1 1 1 1 1	K.ACADATLSQITNNIDPVGR.I K.IYAMHWGTDSR.L K.LIIWDSYTTNK.V R.LLLAGYDDFNCNVWDALK.A R.VSCLGVTDDGMAVATGSWDSFLK.I
P54313	Guanine nucleotide-binding protein G(I)/G(S)/G(T) subunit beta-2	37.331	340	10	10		8	33.8	5	1.42	2504 2632 4465 1846 10265 8347 9550 9340	446.2074 677.3528 775.3488 628.3087 914.1108 1080.0019 829.7198 1208.5611	1335.6005 1352.6910 1548.6831 1254.6028 2739.3104 2157.9892 2486.1377 2415.1076	1335.6030 1352.6976 1548.6813 1254.5914 2739.2996 2157.9863 2486.1358 2415.1087	3 2 2 2 3 2 3 2	1.88 4.9 1.14 9.09 3.94 1.32 0.75 0.46	0 0 0 0 0 0 1 0	38 45 50 64 73 67 108 55	2.5e-4 4.1e-4 5.3e-5 4.0e-6 1.3e-7 4.8e-7 8.0e-11 6.4e-6	58 79 138 198 257 284 284 315	68 89 150 209 280 301 304 337	1 1 1 1 1 2 2 1	K.IYAMHWGTDSR.L K.LIIWDSYTTNK.V R.ELPGHTGYLSCCR.F R.TFVSGACDASIK.L R.ADQELLMYSHDNIICGITSVAFSR.S R.LLLAGYDDFNCNIWDAMK.G R.LLLAGYDDFNCNIWDAMKGDR.A R.VSCLGVTDDGMAVATGSWDSFLK.I
A0A0G2K654	H1.2 linker histone, cluster member	21.317	938	20	20		9	31.6	2	4.81	3715 1695 2442 2445 1514 233 554 1021 4747 166	739.8782 615.9974 663.8840 442.9253 599.8377 423.2565 487.3058 554.2865 526.9320 406.1999	1477.7419 1844.9702 1325.7534 1325.7540 1197.6608 844.4985 972.5971 1106.5584 1577.7741 810.3852	1477.7412 1844.9632 1325.7554 1325.7554 1197.6605 844.5018 972.5968 1106.5608 1577.7797 810.3872	2 3 2 3 2 2 2 2 3 2	0.48 3.83 1.55 1.13 0.3 3.92 0.38 2.16 3.59 2.47	0 1 1 1 0 0 1 0 1 0	70 63 75 109 86 70 39 59 75 60	1.3e-6 1.1e-6 1.9e-7 1.2e-10 1.0e-8 1.2e-6 4.8e-4 1.6e-5 9.4e-8 2.3e-6	2 2 34 34 35 55 55 65 65 98	17 21 46 46 46 63 64 75 79 106	1 1 1 5 4 2 1 2 1 2	M.SETAPAAPAAAPPAEK.A M.SETAPAAPAAAPPAEKAPAK.K R.KASGPPVSELITK.A R.KASGPPVSELITK.A K.ASGPPVSELITK.A R.SGVSLAALK.K R.SGVSLAALKK.A K.ALAAAGYDVEK.N K.ALAAAGYDVEKNNSR.I K.GTGASGSFK.L
P63018	Heat shock cognate 71 kDa protein	70.871	646	15	15		14	28.9	14	1.3	3855 5371 6513 5130 1831 7578 1521 6424 5631 1722 3807 3817 8692 2231	744.3541 825.4022 602.6312 808.9000 418.2268 991.5063 600.3353 596.6697 564.5796 412.5464 494.2539 494.6078 1130.5704 652.3047	1486.6937 1648.7898 1804.8718 1615.7854 1251.6585 1980.9980 1198.6561 1786.9873 1690.7169 1234.6173 1479.7398 1480.8015 2259.1262 1302.5949	1486.6940 1648.7879 1804.8890 1615.7804 1251.6533 1980.9905 1198.6670 1786.9828 1690.7183 1234.6169 1479.7470 1480.7998 2259.1383 1302.5914	2 2 3 2 3 2 2 3 3 3 3 3 2 2	0.21 1.18 9.52 3.13 4.17 3.76 9.07 2.48 0.82 0.37 4.87 1.17 5.33 2.66	0 0 1 0 1 0 0 1 0 0 1 0 0 0	64 50 90 68 54 104 53 116 56 58 30 53 74 75	9.1e-7 2.0e-5 3.7e-9 4.2e-7 4.5e-5 1.6e-10 7.8e-5 9.8e-12 7.2e-6 3.8e-6 3.9e-3 4.7e-5 1.1e-7 1.0e-7	37 57 57 113 127 138 160 172 221 237 300 329 362 540	49 71 72 126 137 155 171 188 236 246 311 342 384 550	1 1 1 1 1 1 1 1 1 2 1 1 1 1	R.TTPSYVAFTDTER.L K.NQVAMNPTNTVFDAK.R K.NQVAMNPTNTVFDAKR.L K.SFYPEEVSSMVLTK.M K.MKEIAEAYLGK.T K.TVTNAVVTVPAYFNDSQR.Q K.DAGTIAGLNVLR.I R.IINEPTAAAIAYGLDKK.V K.STAGDTHLGGEDFDNR.M R.MVNHFIAEFK.R R.ARFEELNADLFR.G K.SQIHDIVLVGGSTR.I K.SINPDEAVAYGAAVQAAILSGDK.S K.NSLESYAFNMK.A
P82995	Heat shock protein HSP 90-alpha	84.815	289	5	5		4	7.9	2	0.22	2610 1752 9335 4076	675.3672 621.8534 1208.0892 757.3945	1348.7197 1241.6922 2414.1639 1512.7744	1348.7272 1241.6979 2414.1650 1512.7784	2 2 2 2	5.54 4.6 0.47 2.63	0 0 0 0	89 74 96 92	4.5e-9 3.7e-7 9.1e-10 3.4e-9	88 101 369 388	100 112 387 401	1 1 1 2	R.TLTIVDTGIGMTK.A K.ADLINNLGTIAK.S R.VFIMDNCEELIPEYLNFIR.G R.GVVDSEDLPLNISR.E
A0A0G2K793	Heat shock protein HSP 90-beta	80.022	387	9	9		7	12.4	5	0.44	1494 2610 1752 6518 6672 198 4076	597.8244 675.3672 621.8534 904.9762 924.4073 415.2676 757.3945	1193.6343 1348.7197 1241.6922 1807.9378 1846.8001 828.5207 1512.7744	1193.6404 1348.7272 1241.6979 1807.9509 1846.7897 828.5221 1512.7784	2 2 2 2 2 2 2	5.13 5.54 4.6 7.19 5.6 1.78 2.63	0 0 0 0 0 0 0	68 89 74 43 102 53 92	1.9e-6 4.5e-9 3.7e-7 4.4e-4 2.7e-10 2.4e-5 3.4e-9	43 53 66 175 262 301 349	52 65 77 189 276 307 362	1 1 1 1 1 2 2	K.IDIIPNPQER.T R.TLTLVDTGIGMTK.A K.ADLINNLGTIAK.S K.HSQFIGYPITLYLEK.E R.NPDDITQEEYGEFYK.S R.ALLFIPR.R R.GVVDSEDLPLNISR.E
Q64599	Hemiferrin	24.091	1342	27	27		10	48.1	10	4.37	5331 5337 977 10259 7762 7764 766 216 7627 4899 3612 1624	548.9048 822.8578 549.2550 912.1070 1009.4675 673.3162 519.7489 419.1900 997.9325 532.2504 733.8251 405.8775	1643.6926 1643.7009 1096.4954 2733.2992 2016.9205 2016.9268 1037.4832 836.3655 1993.8504 1593.7293 1465.6357 1214.6107	1643.7039 1643.7039 1096.4978 2733.2994 2016.9137 2016.9137 1037.4852 836.3665 1993.8510 1593.7311 1465.6361 1214.6118	3 2 2 3 2 3 2 2 2 3 2 3	6.85 1.77 2.15 0.1 3.37 6.51 1.89 1.16 0.31 1.16 0.31 0.86	0 0 0 1 0 0 0 0 0 1 0 0	77 112 50 101 126 91 66 54 115 59 94 63	3.1e-8 1.2e-11 2.1e-5 3.3e-10 1.4e-12 2.8e-9 2.1e-6 3.2e-5 9.4e-12 1.0e-5 2.0e-9 5.3e-6	11 11 53 67 74 74 96 142 149 182 183 207	25 25 61 91 91 91 103 148 165 194 194 216	5 2 3 1 2 3 1 1 2 2 2 3	K.FDEFFSAGCAPGSPR.N K.FDEFFSAGCAPGSPR.N R.YYGYTGAFR.C K.GDVAFVKDQTVIQNTDGNNNEAWAK.N K.DQTVIQNTDGNNNEAWAK.N K.DQTVIQNTDGNNNEAWAK.N K.ENFEVLCK.D K.QQDDFGK.S K.SVTDCTSNFCLFQSNSK.D K.KTYDSYLGDDYVR.A K.TYDSYLGDDYVR.A K.LLEACTFHKP.-
D3ZBN0	Histone H1.5	22.649	318	8	8		5	21.6	4	1.51	4943 2524 1610 539 166	799.8993 447.5966 606.8443 485.3039 406.1999	1597.7840 1339.7679 1211.6741 968.5932 810.3852	1597.7835 1339.7711 1211.6761 968.6019 810.3872	2 3 2 2 2	0.29 2.36 1.68 8.97 2.47	0 1 0 1 0	76 67 81 38 60	7.7e-8 4.8e-7 4.4e-8 5.4e-4 2.3e-6	2 33 34 54 97	17 45 45 63 105	1 2 2 1 2	M.SETAPAETTAPAPVEK.S R.KATGPPVSELITK.A K.ATGPPVSELITK.A R.GGVSLPALKK.A K.GTGASGSFK.L
M0RCL5	Histone H2A	14.153	3036	82	82		7	57.7	2	9.41	456 10692 10697 10713 251 5648 5647 268 2193 2195 7234 7231	472.7669 978.5155 734.1442 983.8468 425.7638 423.9816 564.9729 431.2012 650.8454 434.2335 966.0865 644.3934	943.5192 2932.5247 2932.5479 2948.5185 849.5130 1691.8974 1691.8969 860.3878 1299.6761 1299.6786 1930.1585 1930.1582	943.5240 2932.5368 2932.5368 2948.5317 849.5184 1691.8954 1691.8954 860.3875 1299.6782 1299.6782 1930.1615 1930.1615	2 3 4 3 2 4 3 2 2 3 2 3	5.05 4.13 3.78 4.46 6.43 1.17 0.87 0.28 1.61 0.26 1.57 1.71	0 0 0 0 0 1 1 0 1 1 0 0	71 73 81 100 38 47 29 46 69 47 91 143	1.4e-6 2.1e-7 2.5e-8 4.1e-10 8.2e-4 7.1e-5 2.1e-3 1.4e-4 8.1e-7 1.4e-4 7.1e-10 4.7E-15	22 44 44 44 83 83 83 90 90 90 101 101	30 72 72 72 89 96 96 96 100 100 119 119	5 4 1 1 1 5 1 3 2 1 47 11	R.AGLQFPVGR.V R.VGAGAPVYLAAVMEYLTAEILELAGNAAR.D R.VGAGAPVYLAAVMEYLTAEILELAGNAAR.D R.VGAGAPVYLAAVMEYLTAEILELAGNAAR.D R.HLQLAIR.N R.HLQLAIRNDEELNK.L R.HLQLAIRNDEELNK.L R.NDEELNK.L R.NDEELNKLLGR.V R.NDEELNKLLGR.V R.VTIAQGGVLPNIQAVLLPK.K R.VTIAQGGVLPNIQAVLLPK.K	Oxidation (M)	56
D3ZXP3	Histone H2A	15.115	936	31	31		8	58	4	7.95	456 10493 10494 251 5648 5647 268 10932 10934 8742 8749 8750 77	472.7669 972.5299 729.6537 425.7638 423.9816 564.9729 431.2012 779.1927 1038.5885 568.5988 1136.1960 757.7998 380.7135	943.5192 2914.5678 2914.5856 849.5130 1691.8974 1691.8969 860.3878 3112.7415 3112.7436 2270.3662 2270.3774 2270.3775 759.4124	943.5240 2914.5804 2914.5804 849.5184 1691.8954 1691.8954 860.3875 3112.7496 3112.7496 2270.3726 2270.3726 2270.3726 759.4127	2 3 4 2 4 3 2 4 3 4 2 3 2	5.05 4.3 1.81 6.43 1.17 0.87 0.28 2.58 1.91 2.81 2.14 2.17 0.3	0 0 0 0 1 1 0 1 1 0 0 0 0	71 28 123 38 47 29 46 56 97 73 59 83 54	1.4e-6 4.1e-3 1.1e-12 8.2e-4 7.1e-5 2.1e-3 1.4e-4 3.3e-6 2.9e-10 4.8e-8 1.2e-6 5.0e-9 7.4e-5	22 44 44 83 83 83 90 90 90 97 97 97 121	30 72 72 89 96 96 96 119 119 119 119 119 128	5 1 1 1 5 1 3 1 2 3 6 1 1	R.AGLQFPVGR.V R.VGAGAPVYLAAVLEYLTAEILELAGNAAR.D R.VGAGAPVYLAAVLEYLTAEILELAGNAAR.D R.HLQLAIR.N R.HLQLAIRNDEELNK.L R.HLQLAIRNDEELNK.L R.NDEELNK.L R.NDEELNKLLGGVTIAQGGVLPNIQAVLLPK.K R.NDEELNKLLGGVTIAQGGVLPNIQAVLLPK.K K.LLGGVTIAQGGVLPNIQAVLLPK.K K.LLGGVTIAQGGVLPNIQAVLLPK.K K.LLGGVTIAQGGVLPNIQAVLLPK.K K.TSATVGPK.A
P0CC09	Histone H2A type 2-A	14.095	3356	87	87		7	57.7	2	9.41	456 10692 10697 10713 251 5648 5647 268 1999 2005 7234 7231	472.7669 978.5155 734.1442 983.8468 425.7638 423.9816 564.9729 431.2012 636.8425 424.8974 966.0865 644.3934	943.5192 2932.5247 2932.5479 2948.5185 849.5130 1691.8974 1691.8969 860.3878 1271.6704 1271.6705 1930.1585 1930.1582	943.5240 2932.5368 2932.5368 2948.5317 849.5184 1691.8954 1691.8954 860.3875 1271.6721 1271.6721 1930.1615 1930.1615	2 3 4 3 2 4 3 2 2 3 2 3	5.05 4.13 3.78 4.46 6.43 1.17 0.87 0.28 1.35 1.23 1.57 1.71	0 0 0 0 0 1 1 0 1 1 0 0	71 78 121 107 38 47 29 46 91 93 91 143	1.4e-6 6.3e-8 2.4e-12 9.8e-11 8.2e-4 7.1e-5 2.1e-3 1.4e-4 8.1e-9 3.5e-9 7.1e-10 4.7E-15	22 44 44 44 83 83 83 90 90 90 101 101	30 72 72 72 89 96 96 96 100 100 119 119	5 4 1 1 1 5 1 3 2 6 47 11	R.AGLQFPVGR.V R.VGAGAPVYMAAVLEYLTAEILELAGNAAR.D R.VGAGAPVYMAAVLEYLTAEILELAGNAAR.D R.VGAGAPVYMAAVLEYLTAEILELAGNAAR.D R.HLQLAIR.N R.HLQLAIRNDEELNK.L R.HLQLAIRNDEELNK.L R.NDEELNK.L R.NDEELNKLLGK.V R.NDEELNKLLGK.V K.VTIAQGGVLPNIQAVLLPK.K K.VTIAQGGVLPNIQAVLLPK.K	Oxidation (M)	52
P0C0S7	Histone H2A.Z	13.553	381	14	14		6	53.9	4	5.22	456 10473 251 7416 7418 1063 2749	472.7669 724.6358 425.7638 650.6933 488.2721 559.7805 457.6009	943.5192 2894.5142 849.5130 1949.0580 1949.0592 1117.5464 1369.7808	943.5240 2894.5276 849.5184 1949.0582 1949.0582 1117.5503 1369.7830	2 4 2 3 4 2 3	5.05 4.65 6.43 0.09 0.53 3.43 1.59	0 0 0 1 1 0 0	71 62 38 38 51 52 82	1.4e-6 1.6e-6 8.2e-4 2.5e-4 1.9e-5 4.8e-5 3.6e-8	24 47 86 86 86 93 103	32 75 92 102 102 102 116	5 1 1 2 2 1 2	R.AGLQFPVGR.I R.VGATAAVYSAAILEYLTAEVLELAGNASK.D R.HLQLAIR.G R.HLQLAIRGDEELDSLIK.A R.HLQLAIRGDEELDSLIK.A R.GDEELDSLIK.A K.ATIAGGGVIPHIHK.S
A0A0G2JXE0	Histone H2B	13.922	6899	114	114		6	41.3	3	9.8	1899 1147 1149 1357 6235 6236 6317 6100 6066 14 500	422.5503 379.8514 569.2739 390.2037 880.4128 880.4132 888.4149 581.9435 872.4093 352.1895 477.3026	1264.6291 1136.5322 1136.5333 1167.5892 1758.8111 1758.8118 1774.8152 1742.8088 1742.8040 702.3644 952.5907	1264.6339 1136.5390 1136.5390 1167.5884 1758.8069 1758.8069 1774.8018 1742.8120 1742.8120 702.3660 952.5957	3 3 2 3 2 2 2 3 2 2 2	3.84 5.94 4.97 0.64 2.37 2.79 7.55 1.84 4.59 2.33 5.23	1 0 0 0 0 0 0 0 0 0 0	45 37 64 92 91 102 60 111 134 39 65	5.8e-5 3.5e-4 2.9e-6 7.4e-9 3.1e-9 4.6e-10 2.3e-6 4.1e-11 3.5e-13 3.2e-3 7.2e-7	35 36 36 48 59 59 59 59 59 74 101	44 44 44 58 73 73 73 73 73 80 109	4 1 7 15 2 3 1 25 49 1 6	R.KESYSVYVYK.V K.ESYSVYVYK.V K.ESYSVYVYK.V K.QVHPDTGISSK.A K.AMGIMNSFVNDIFER.I K.AMGIMNSFVNDIFER.I K.AMGIMNSFVNDIFER.I K.AMGIMNSFVNDIFER.I K.AMGIMNSFVNDIFER.I R.IAGEASR.L R.LLLPGELAK.H	Oxidation (M) Oxidation (M) 2 Oxidation (M)	63 60 60, 63
P62804	Histone H4	11.367	2507	63	63		10	54.4	10	36.43	2435 3821 2505 1410 1415 605 8076 8077 1130 3348 3349 2319 2309 3620	442.5893 371.2194 668.8634 394.2090 590.8126 495.2892 702.3707 527.0303 378.8522 719.9002 480.2705 655.8530 437.5707 489.6060	1324.7460 1480.8486 1335.7123 1179.6053 1179.6107 988.5638 2104.0903 2104.0922 1133.5349 1437.7858 1437.7896 1309.6915 1309.6902 1465.7962	1324.7463 1480.8474 1335.7146 1179.6135 1179.6135 988.5706 2104.0953 2104.0953 1133.5353 1437.7901 1437.7901 1309.6952 1309.6952 1465.7963	3 4 2 3 2 2 3 4 3 2 3 2 3 3	0.25 0.83 1.74 6.98 2.37 6.87 2.39 1.48 0.35 3.02 0.36 2.78 3.81 0.07	0 1 1 0 0 0 1 1 0 1 1 0 0 1	77 25 52 69 79 52 51 68 37 116 83 92 92 91	8.2e-8 4.4e-3 1.3e-5 1.5e-6 1.4e-7 2.3e-5 1.7e-5 4.6e-7 3.6e-4 1.6e-11 2.0e-8 2.5e-9 2.6e-9 3.0e-9	25 25 46 47 47 61 61 61 69 80 80 81 81 81	36 37 56 56 56 68 78 78 78 92 92 92 92 93	6 2 1 7 6 8 1 1 2 2 1 12 8 6	R.DNIQGITKPAIR.R R.DNIQGITKPAIRR.L K.RISGLIYEETR.G R.ISGLIYEETR.G R.ISGLIYEETR.G K.VFLENVIR.D K.VFLENVIRDAVTYTEHAK.R K.VFLENVIRDAVTYTEHAK.R R.DAVTYTEHAK.R R.KTVTAMDVVYALK.R R.KTVTAMDVVYALK.R K.TVTAMDVVYALK.R K.TVTAMDVVYALK.R K.TVTAMDVVYALKR.Q
A0A140TAA1	Immunoglobulin superfamily, member 8	65.067	406	10	10		9	24.4	9	0.78	2762 5355 231 7508 936 3614 11810 7576 5445	687.3335 823.4464 423.2269 984.5181 543.3162 733.8318 969.9561 661.3177 415.7268	1372.6525 1644.8782 844.4392 1967.0217 1084.6179 1465.6491 3875.7953 1980.9313 1658.8780	1372.6412 1644.8835 844.4403 1967.0146 1084.6241 1465.6507 3875.7632 1980.9265 1658.8852	2 2 2 2 2 2 4 3 4	8.27 3.21 1.31 3.61 5.65 1.08 8.29 2.46 4.34	0 0 0 0 0 0 1 0 1	57 76 51 100 69 62 62 72 48	3.4e-5 7.4e-8 1.1e-4 4.6e-10 2.2e-6 1.7e-6 2.3e-6 1.8e-7 9.6e-5	81 146 164 172 212 222 253 336 389	92 161 171 189 221 235 288 355 403	1 2 1 1 1 1 1 1 1	K.DSQFSYAVFGPR.V R.VLPDELQVSAAPPGPR.G R.QVATSPSR.L R.LTVHEGQELALGCLAQTK.T R.ATLQEVVGLR.S R.SDMAVEAGAPYAER.L R.MVVGGAQAGDSGTYHCTAAEWIQDPDGSWVQVAEKR.A R.HAAYSVGWEMAPAGAPGPGR.L R.LRLEAARPADAGTYR.C
Q63258	Integrin alpha-7	124.194	531	15	15		15	23.7	15	0.66	1135 8032 10195 1759 8223 1885 1608 10355 3524 11215 1836 5222 10193 11762 5370	568.2923 1044.9688 896.4204 415.2284 708.7017 631.8233 606.3508 930.7864 729.8385 1098.2114 627.3105 817.7776 896.1495 937.2320 825.3761	1701.8550 2087.9230 2686.2394 1242.6635 2123.0833 1261.6321 1210.6871 2789.3373 1457.6624 3291.6124 1878.9097 2450.3109 2685.4268 3744.8989 1648.7376	1701.8475 2087.9292 2686.2367 1242.6680 2123.0787 1261.6302 1210.6921 2789.3231 1457.6569 3291.6122 1878.9146 2450.3030 2685.4530 3744.8934 1648.7378	3 2 3 3 3 2 2 3 2 3 3 3 3 4 2	4.39 2.99 1.01 3.69 2.17 1.47 4.14 5.09 3.78 0.06 2.61 3.23 9.77 1.49 0.13	0 0 1 1 0 0 0 0 0 1 1 0 0 1 0	43 86 40 37 71 62 47 90 38 29 68 84 76 54 54	3.5e-4 8.2e-9 5.3e-4 2.9e-3 2.1e-7 2.4e-6 4.2e-5 3.9e-9 2.6e-4 1.8e-3 4.2e-7 2.1e-8 9.5e-8 1.3e-5 8.3e-6	45 88 88 148 224 276 305 348 487 507 570 605 798 839 955	60 105 110 157 242 287 315 372 499 535 585 627 822 872 967	1 1 1 1 1 1 1 1 1 1 1 1 1 1 1	K.EGEPGSLFGFSVALHR.Q R.TGGLFACPLSLEETDCYR.V R.TGGLFACPLSLEETDCYRVDIDR.G R.QRVDQVLETR.D K.GLLFVTNIDSSDPDQLVYK.T R.SEELSFVAGAPR.A R.LIPEVVLSGER.L R.QEELGGAVYVYMNQGGHWADISPLR.L R.AIDLEQPNCADGR.L K.VCFSYVAVPSSYSPIVVLDYVLDGDTDRR.L R.VCGDTVFQLQENVKDK.L R.QAPDQGLPLVAPILNAHQPSTQR.T R.AHVFIELPLSISGVATPQQLFFSGK.V K.VKYEVTVSNQGQSLNTLGSAFLNIMWPHEIANGK.W K.CVVFSCPLYSFDR.A
A0A0G2JSK5	Integrin beta	88.344	1083	29	29		18	29.3	18	1.29	3048 1997 7814 8057 1937 581 2293 9060 3263 6361 9488 9485 1072 1538 9229 4333 2695 6779 6781 1658	467.5576 636.7883 678.3980 1048.4968 633.7944 492.2608 654.8459 774.7317 712.3507 594.6372 1235.6346 824.0895 560.3034 402.5324 793.2867 768.7683 682.3137 625.6642 469.5009 611.7883	1399.6509 1271.5621 2032.1721 3142.4686 1265.5742 982.5071 1307.6772 2321.1732 1422.6868 1780.8899 2469.2546 2469.2467 1118.5922 1204.5755 2376.8382 1535.5221 1362.6128 1873.9707 1873.9745 1221.5620	1399.6514 1271.5564 2032.1680 3142.4402 1265.5744 982.5124 1307.6795 2321.1764 1422.6892 1780.8785 2469.2427 2469.2427 1118.5972 1204.5758 2376.8351 1535.5228 1362.6133 1873.9720 1873.9720 1221.5666	3 2 3 3 2 2 2 3 2 3 2 3 2 3 3 2 2 3 4 2	0.37 4.47 2.02 9.03 0.14 5.36 1.74 1.36 1.67 6.43 4.82 1.62 4.47 0.25 1.27 0.46 0.37 0.74 1.29 3.73	1 0 0 1 0 0 0 1 0 0 0 0 0 1 0 0 0 1 1 0	39 31 41 58 84 52 70 80 57 87 56 71 63 72 100 71 63 61 79 55	5.9e-4 3.4e-3 8.5e-5 4.0e-6 1.4e-8 6.0e-5 1.3e-6 3.2e-8 5.3e-6 6.3e-9 5.2e-6 2.5e-7 3.7e-6 5.0e-7 1.1e-10 7.6e-8 1.3e-6 1.9e-6 3.5e-8 1.1e-5	73 74 106 138 164 182 191 221 229 273 326 326 389 435 499 552 563 677 677 775	84 84 122 163 174 190 202 240 240 289 346 346 398 444 517 562 575 692 692 784	1 1 1 1 2 2 1 2 1 1 3 4 1 1 1 1 1 1 2 1	K.KGCQPSDIENPR.G K.GCQPSDIENPR.G K.LRPEDITQIQPQQLLLK.L R.AEDYPIDLYYLMDLSYSMKDDLENVK.S K.SLGTDLMNEMR.R R.IGFGSFVEK.T K.TVMPYISTTPAK.L K.NVLSLTDRGEFFNELVGQQR.I R.GEFFNELVGQQR.I R.LLVFSTDAGFHFAGDGK.L K.LSENNIQTIFAVTEEFQPVYK.E K.LSENNIQTIFAVTEEFQPVYK.E K.LPDGVTINYK.S K.CPNKESETIK.I R.HCECSTDEVNSEDMDAYCR.K K.FCECDNFNCDR.S R.SNGLICGGNGVCR.C R.EKLPQPVQVDPVTHCK.E R.EKLPQPVQVDPVTHCK.E K.WDTGENPIYK.S
A0A0G2JVU1	Integrin beta	84.415	156	3	3		3	5.7	3	0.16	882 5340 4428	536.2825 548.9361 516.2921	1605.8256 1643.7864 1545.8544	1605.8297 1643.7825 1545.8514	3 3 3	2.55 2.36 1.88	0 0 1	65 44 95	1.5e-6 7.3e-5 1.1e-9	296 317 370	310 331 383	1 1 1	K.LAGIVVPNDGNCHLK.N K.STTMEHPSLGQLSEK.L K.AANLNNLVVEAYKK.L
G3V667	Integrin subunit alpha 6	119.479	1045	24	24		20	26.8	20	1.02	218 2457 11268 1242 6778 3987 7101 5465 11904 2169 7620 1452 5485 630 5984 5986 5860 5522 3504 532 1068	419.7766 665.3066 1118.1797 576.7942 937.8492 751.3592 638.9772 554.6330 829.4296 648.7907 665.0424 396.5523 556.2864 498.2811 577.9676 866.4484 858.4431 836.8965 728.3953 483.7768 559.8276	837.5387 1328.5986 3351.5173 1151.5738 1873.6839 1500.7038 1913.9097 1660.8771 4142.1115 1295.5668 1992.1052 1186.6350 1665.8374 994.5476 1730.8810 1730.8823 1714.8716 1671.7784 1454.7761 965.5389 1117.6406	837.5436 1328.6031 3351.5024 1151.5757 1873.6884 1500.7031 1913.9101 1660.8784 4142.0823 1295.5672 1992.1004 1186.6346 1665.8362 994.5488 1730.8879 1730.8879 1714.8737 1671.7628 1454.7881 965.5408 1117.6495	2 2 3 2 2 2 3 3 5 2 3 3 3 2 3 2 2 2 2 2 2	5.9 3.35 4.45 1.69 2.35 0.42 0.21 0.84 7.05 0.3 2.44 0.31 0.7 1.11 3.98 3.23 1.22 9.33 8.26 1.94 7.99	0 0 1 0 0 0 0 1 0 0 0 0 1 0 0 0 0 0 0 0 0	62 37 36 47 125 119 48 72 89 68 67 71 65 33 66 99 117 52 81 29 62	1.0e-6 9.2e-4 5.9e-4 3.6e-5 2.9e-13 9.9e-12 3.2e-5 1.6e-7 5.1e-9 7.0e-7 6.5e-7 5.6e-7 7.6e-7 7.9e-4 6.8e-7 5.7e-10 1.0e-11 1.3e-5 2.7e-8 4.8e-3 2.1e-6	61 80 97 154 163 185 199 267 407 487 577 614 646 652 700 700 773 822 845 864 968	68 91 127 162 178 198 214 282 444 498 594 623 659 659 714 714 788 835 857 870 976	1 1 1 1 1 1 2 1 1 1 1 1 1 1 1 2 1 1 1 1 2	R.LLLVGAPR.A R.TGGLYSCDITSR.G R.IVFDNDADPMSESKEDQWMGVTVQSQGPGGK.V R.CYVLSQNLR.I R.IEDDMDGGDWSFCDGR.L K.FGSCQQGVAATFTK.D K.DFHYIVFGAPGTYNWK.G K.GIVSKDDITFVSGAPR.A K.VFIYHGSPTGIITKPTQVLEGTTPFFGYSIAGNMDLDR.N K.SMCGSPSGICLK.V K.LRPIPITASVEIQEPSSR.R K.TVQTDVHFLK.E R.EGNQDKFSYLPIQK.G K.FSYLPIQK.G K.LIATFPDTLTYSAYR.E K.LIATFPDTLTYSAYR.E K.LETTSNQDNLAPITAK.A K.SEDEVGSLIEYEFR.V K.NLGTATLNIQWPK.E K.WLLYLMK…
A0A0G2JVZ6	Integrin subunit alpha V	115.81	493	10	10		10	13.4	10	0.44	3044 813 8099 4749 4544 1871 641 6763 1768 3997	467.2487 526.7770 1055.8535 789.9052 781.4265 630.8055 500.2966 935.9666 623.3491 751.8802	1398.7242 1051.5393 3164.5386 1577.7959 1560.8385 1259.5964 998.5787 1869.9187 1244.6837 1501.7459	1398.7230 1051.5451 3164.5302 1577.7838 1560.8399 1259.6002 998.5873 1869.9109 1244.6917 1501.7453	3 2 3 2 2 2 2 2 2 2	0.82 5.45 2.65 7.66 0.93 3.02 8.53 4.18 6.46 0.45	0 0 1 0 0 0 0 0 0 0	77 64 86 48 63 73 92 115 35 74	2.2e-7 3.0e-6 9.4e-9 3.1e-5 2.5e-6 2.0e-7 7.6e-9 1.6e-11 5.0e-4 1.1e-7	135 361 370 447 651 712 723 751 827 956	145 369 400 461 664 722 732 767 836 968	1 1 1 1 1 1 1 1 1 1	K.ILACAPLYHWR.T K.LNGFEVFAR.F R.FGSAIAPLGDLDQDGFNDIAIAAPYGGEDKK.G R.NGYPDLVVGAFGVDR.A K.IYIGDDNPLTLTVK.A R.QVVCDLGNPMK.A K.AGTQLLAGLR.F K.IQSSNSFDNVSPVVSYK.V K.AILNLQWPYK.Y K.SSASFNIIEFPYK.N
D3ZFH5	Inter-alpha-trypsin inhibitor heavy chain 2	92.369	292	7	7		5	6.5	5	0.26	3219 6351 4772 3610 2513	473.9151 889.9773 791.9309 489.2759 669.3623	1418.7234 1777.9401 1581.8472 1464.8058 1336.7101	1418.7194 1777.9437 1581.8474 1464.8089 1336.7139	3 2 2 3 2	2.84 2 0.16 2.14 2.87	0 0 0 1 0	42 91 98 43 59	1.2e-4 8.2e-9 6.6e-10 3.0e-4 2.7e-6	181 314 384 492 493	191 329 398 503 503	2 1 2 1 1	K.VQFELHYQEVK.W K.NILFVIDVSGSMWGIK.M K.IQPSGGTNINEALLR.A K.KFYNQVSTPLLR.N K.FYNQVSTPLLR.N
D3ZBS2	Inter-alpha-trypsin inhibitor heavy chain H3	99.068	351	10	10		3	2.7	3	0.14	1295 5182 3978	581.8031 407.4740 375.4499	1161.5917 1625.8667 1497.7704	1161.5918 1625.8638 1497.7688	2 4 4	0.05 1.79 1.06	0 1 0	67 92 49	5.4e-7 3.0e-9 2.5e-5	76 221 222	85 234 234	2 7 1	K.EVSFDVELPK.T K.KGHVSFKPSLDQQR.S K.GHVSFKPSLDQQR.S
D1M8S3	Interleukin 1 receptor accessory protein b	78.438	96	3	3		3	5.8	3	0.17	1105 5327 6862	565.3299 548.2702 630.3260	1128.6453 1641.7887 1887.9561	1128.6543 1641.7933 1887.9652	2 3 3	7.98 2.82 4.82	0 0 1	53 66 26	4.1e-5 7.2e-7 3.3e-3	125 180 252	134 193 267	1 1 1	K.VAFPLEVVQK.D K.GCTEIVNFHNVQPK.G R.VVYEKEPGEELVIPCK.V
Q6P0K8	Junction plakoglobin	81.801	150	4	4		4	11.1	3	0.23	2227 7302 9131 11681	651.8514 645.7084 1174.1496 906.2021	1301.6882 1934.1035 2346.2847 3620.7795	1301.6914 1934.0949 2346.2947 3620.7814	2 3 2 4	2.5 4.46 4.28 0.53	0 0 0 1	51 87 42 38	1.6e-5 2.9e-9 1.5e-4 5.0e-4	368 427 583 603	377 444 602 637	1 1 1 1	R.LVQNCLWTLR.N K.TLVTQNSGVEALIHAILR.A R.LNTIPLFVQLLYSSVENIQR.V R.VAAGVLCELAQDKEAADAIDAEGASAPLMELLHSR.N
Q6IFW6	Keratin, type I cytoskeletal 10	56.505	259	7	7		7	13.7	6	0.68	953 1719 2664 8059 8573 1034 2917	545.7667 412.2291 453.2448 1048.5290 1112.5751 555.2472 695.8380	1089.5189 1233.6654 1356.7125 2095.0435 2223.1356 1108.4798 1389.6613	1089.5237 1233.6717 1356.7110 2095.0394 2223.1344 1108.4825 1389.6736	2 3 3 2 2 2 2	4.36 5.14 1.13 1.95 0.56 2.4 8.78	0 1 1 0 1 0 0	48 67 60 80 56 34 87	1.4e-4 2.2e-6 1.8e-5 8.3e-8 6.1e-6 2.3e-3 2.6e-8	147 235 245 266 266 334 386	155 244 256 283 284 342 398	1 1 1 1 1 1 1	K.VTMQNLNDR.L R.LKYENEVALR.Q R.QSVEADINGLRR.V K.ADLEMQIESLTEELAYLK.K K.ADLEMQIESLTEELAYLKK.N K.DAEAWFNEK.S K.QSLEASLAETEGR.Y
Q6IFU8	Keratin, type I cytoskeletal 17	48.123	470	13	13		11	30.9	6	1.6	855 1663 738 8319 1200 80 2688 6678 10120 2794 1060	355.5402 408.2182 515.2981 717.3750 572.7483 381.1911 681.3482 925.4734 878.1316 690.3669 559.2873	1063.5987 1221.6328 1028.5816 2149.1031 1143.4821 760.3677 1360.6819 1848.9322 2631.3730 1378.7193 1116.5601	1063.6026 1221.6353 1028.5866 2149.0976 1143.4873 760.3715 1360.6834 1848.9325 2631.3690 1378.7204 1116.5663	3 3 2 3 2 2 2 2 3 2 2	3.63 2.04 4.89 2.57 4.55 5.02 1.09 0.16 1.53 0.81 5.55	1 1 0 1 0 0 0 0 0 1 0	44 35 50 78 57 40 67 45 158 61 60	2.5e-4 2.7e-3 7.3e-5 1.3e-7 4.4e-6 2.1e-3 1.6e-6 5.4e-5 8.7E-16 3.2e-6 2.4e-6	95 171 193 202 270 279 285 306 335 375 411	103 180 201 219 278 284 297 321 357 385 420	1 1 2 1 2 1 1 1 1 1 1	R.LASYLDKVR.A R.TKFETEQALR.M R.VLDELTLAR.A R.ADLEMQIENLKEELAYLK.K K.DAEDWFFSK.T K.TEELNR.E R.EVATNSELVQSGK.S R.TMQALEIELQSQLSMK.A R.YCVQLSQIQGLIGSVEEQLAQLR.C K.TRLEQEIATYR.R R.TIVEEVQDGK.V
Q6IMF3	Keratin, type II cytoskeletal 1	64.831	305	7	7		4	6.9	3	0.3	194 3696 3692 2934	414.2166 738.3946 738.3741 465.2471	826.4186 1474.7745 1474.7336 1392.7194	826.4225 1474.7780 1474.7416 1392.7249	2 2 2 3	4.73 2.33 5.44 3.92	0 0 0 1	37 104 72 72	2.2e-3 6.4e-10 1.8e-7 4.8e-7	190 199 211 277	196 210 222 288	1 2 3 1	K.FASFIDK.V R.FLEQQNQVLQTK.W K.WELLQQVDTSTR.T R.TNAENEFVTIKK.D
Q4FZU2	Keratin, type II cytoskeletal 6A	59.249	185	8	8		7	9.8	4	0.64	194 1661 2616 2229 3497 1609 1891	414.2166 611.8166 450.9115 651.8593 485.8989 606.7820 632.3491	826.4186 1221.6187 1349.7127 1301.7040 1454.6748 1211.5493 1262.6837	826.4225 1221.6241 1349.7191 1301.7078 1454.6790 1211.5458 1262.6870	2 2 3 2 3 2 2	4.73 4.38 4.73 2.93 2.88 2.9 2.63	0 0 1 0 1 0 0	37 28 35 90 31 59 56	2.2e-3 4.6e-3 5.0e-4 1.6e-8 1.3e-3 3.1e-6 2.7e-5	163 250 250 316 337 339 445	169 260 261 327 348 348 455	1 1 2 1 1 1 1	K.FASFIDK.V R.TAAENEFVTLK.K R.TAAENEFVTLKK.D R.SLDLDSIIAEVK.A R.SRAEAESWYQTK.Y R.AEAESWYQTK.Y K.LALDVEIATYR.T
A0A0G2JXH3	Kin of IRRE-like protein 1	84.203	106	2	2		2	4.3	2	0.1	5322 7732	547.9364 1007.0452	1640.7873 2012.0758	1640.7907 2012.0790	3 2	2.1 1.59	0 0	67 63	5.1e-7 1.3e-6	28 184	42 201	1 1	R.FSQEPADQTVVAGHR.A R.ETTISQLLIQPTDLDIGR.V
F1M614	Laminin subunit alpha 2	343.859	2189	64	64		53	27	53	0.89	1693 6844 4757 8725 11752 5681 3654 3656 10706 11377 9343 8695 3982 7796 6841 6171 10492 8383 6885 8269 8322 2083 3689 6035 2287 9517 2598 10178 12080 9904 1287 1053 6264 7624 4080 5431 3650 4770 1839 2786 7301 4797 8781 4567 1145 6190 4537 6644 5850 8234 2478 3336 1299 4418	410.9022 472.2511 527.6163 755.6897 745.7811 565.9172 368.9214 491.5621 735.5392 686.9131 605.0219 565.9978 750.8601 1013.4545 943.4539 874.4398 972.4144 1083.1337 947.4452 1072.4316 718.0402 643.8554 738.3684 579.9784 654.3630 827.4558 675.0294 890.4534 974.7984 845.0978 581.3110 558.7876 882.9648 665.3588 757.7196 829.9008 490.9419 791.9251 627.8276 689.8568 967.9428 794.4111 760.3517 522.6160 …	1229.6848 1884.9752 1579.8271 2264.0472 3723.8690 1694.7299 1471.6566 1471.6645 2938.1279 3429.5290 2416.0584 2259.9622 1499.7057 3037.3416 1884.8932 1746.8651 2914.2214 3246.3793 1892.8759 2142.8487 2151.0987 1285.6961 1474.7222 1736.9134 1306.7114 2479.3455 2022.0664 2668.3384 4868.9559 2532.2717 1740.9113 1115.5606 1763.9151 1993.0547 2270.1369 1657.7871 1469.8038 1581.8356 1253.6407 1377.6991…	1229.6881 1884.9741 1579.8219 2264.0307 3723.8856 1694.7327 1471.6602 1471.6602 2938.1262 3429.5210 2416.0657 2259.9646 1499.7045 3037.3123 1884.9046 1746.8788 2914.2143 3246.3587 1892.8761 2142.8558 2151.1059 1285.7030 1474.7245 1736.9097 1306.7180 2479.3362 2022.0714 2668.3377 4868.9361 2532.2749 1740.9257 1115.5611 1763.9193 1993.0619 2270.1351 1657.7835 1469.8089 1581.8402 1253.6478 1377.7041…	3 4 3 3 5 3 4 3 4 5 4 4 2 3 2 2 3 3 2 2 3 2 2 3 2 3 3 3 5 3 3 2 2 3 3 2 3 2 2 2 2 2 3 3 2 2 2 3 2 3 3 2 2 3	2.65 0.6 3.28 7.3 4.47 1.67 2.41 2.95 0.56 2.32 3.02 1.05 0.8 9.62 6.04 7.85 2.43 6.34 0.07 3.28 3.34 5.34 1.55 2.11 5.03 3.74 2.43 0.25 4.06 1.29 8.3 0.43 2.37 3.61 0.78 2.2 3.46 2.93 5.68 3.68 1.2 3.17 2.11 0.71 5.75 3.69 2.39 2.72 3.41 1.36 8.89 1.46 7.95 4.02	0 1 0 1 0 0 0 0 1 1 1 0 0 0 0 0 0 0 0 0 0 0 0 0 0 1 0 0 0 0 1 0 0 1 1 1 1 0 0 0 0 0 0 1 0 0 0 1 0 0 0 0 0 0	64 35 46 46 31 93 28 42 65 37 87 62 75 68 70 66 79 46 82 70 36 42 45 76 65 61 61 112 40 54 58 43 31 35 86 89 82 88 62 79 92 69 39 71 44 76 84 55 58 32 76 44 66 44	2.3e-6 5.1e-4 4.5e-5 5.1e-5 4.1e-3 1.5e-9 2.5e-3 5.0e-4 2.9e-7 5.3e-4 5.0e-9 1.1e-6 8.8e-8 4.0e-7 2.9e-7 6.1e-7 1.1e-8 4.9e-5 1.9e-8 1.0e-7 4.5e-4 1.0e-4 6.0e-5 8.0e-8 8.0e-7 2.8e-6 1.7e-6 3.4e-11 9.3e-5 9.2e-6 3.8e-6 3.8e-4 1.4e-3 9.9e-4 7.8e-9 8.6e-9 2.1e-8 6.1e-9 6.9e-6 4.0e-8 2.1e-9 3.6e-7 2.3e-4 5.1e-7 8.1e-5 7.3e-8 4.9e-8 7.3e-6 3.4e-6 1.1e-3 7.9e-8 7.5e-5 6.3e-7 1.6e-4	68 68 142 185 205 279 320 320 338 401 434 435 501 526 576 699 715 798 826 975 1189 1208 1225 1262 1289 1322 1326 1353 1408 1631 1737 1782 1844 1844 1862 1926 1954 2175 2190 2203 2216 2369 2399 2463 2467 2503 2579 2658 2659 2675 2770 2898 2940 2969	78 83 155 204 238 293 330 330 361 430 454 454 512 550 591 714 740 825 842 993 1207 1219 1235 1276 1300 1341 1341 1378 1449 1652 1752 1790 1859 1861 1881 1939 1967 2189 2199 2215 2230 2382 2420 2476 2476 2518 2591 2674 2674 2702 2781 2910 2950 2983	1 1 1 1 1 1 2 2 1 1 1 1 1 1 1 2 1 1 1 1 1 1 2 1 2 1 1 1 1 1 1 1 1 1 1 1 1 1 1 3 2 1 1 1 1 1 1 1 2 1 1 2 1 1	K.LVEHVPGQPVR.N K.LVEHVPGQPVRNPQCR.I K.AANSPRPGNWILER.S R.TGPPSYAKDDEVICTSFYSK.I K.IHPLENGEIHISLINGRPSADDPSPELLEFTSAR.Y K.DISVGGMCICYGHAR.A R.CCPGFHQKPWR.A R.CCPGFHQKPWR.A K.TECEACNCHGKAEECYYDETVASR.N K.GVSPSYPRPCQPCHCDPAGSLSEVCIKDEK.H R.RGLKPGSCYCKPGFGGMNCDR.C R.GLKPGSCYCKPGFGGMNCDR.C K.FGFFNLQEENQK.G R.CQSSYWTYGNIQDMHGWYLTDLSGR.I R.SLPDSYYWSAPAPYLR.N R.LSSVNLESAVPYPTDR.S R.SIASAVEVCQCPPGYSGSSCE…
F1LTF8	Laminin subunit alpha 4	196.949	1288	30	30		25	22.7	25	0.7	10075 6762 2141 2346 2775 8691 8104 10115 6550 6637 6638 4068 5044 11041 5441 8606 8069 1496 6693 4541 5284 9352 9203 4550 5152 9142	870.0490 935.9480 646.8018 438.2376 688.8437 754.0234 1056.9916 877.4176 908.9871 919.4730 613.3225 756.8837 804.4314 1067.8677 415.7161 744.7431 1052.5532 598.3310 926.9384 781.3852 820.3823 605.5555 593.3062 521.9084 540.9466 589.0432	2607.1253 1869.8815 1291.5890 1311.6908 1375.6728 2259.0484 2111.9687 2629.2311 1815.9596 1836.9314 1836.9457 1511.7529 1606.8482 3200.5812 1658.8353 2231.2075 2103.0918 1194.6474 1851.8622 1560.7559 1638.7501 2418.1931 2369.1959 1562.7034 1619.8179 2352.1435	2607.1280 1869.8753 1291.5867 1311.6895 1375.6718 2259.0437 2111.9721 2629.2143 1815.9618 1836.9330 1836.9330 1511.7620 1606.8454 3200.5554 1658.8416 2231.1950 2103.1001 1194.6509 1851.8673 1560.7572 1638.7467 2418.1928 2369.2089 1562.7001 1619.8096 2352.1281	3 2 2 3 2 3 2 3 2 2 3 2 2 3 4 3 2 2 2 2 2 4 4 3 3 4	1.02 3.29 1.77 1.01 0.71 2.05 1.59 6.37 1.21 0.83 6.92 6.04 1.75 8.05 3.83 5.59 3.94 2.91 2.75 0.85 2.04 0.1 5.52 2.11 5.09 6.57	0 0 0 0 0 0 0 0 0 0 0 0 0 1 1 1 0 0 0 0 0 1 0 0 0 0	77 85 70 100 48 107 75 89 67 103 91 69 61 25 33 51 70 54 106 87 75 41 58 62 70 35	6.0e-8 1.2e-8 6.8e-7 4.5e-10 1.8e-4 1.0e-10 1.0e-7 4.2e-9 5.4e-7 5.5e-10 3.0e-9 3.8e-7 1.9e-6 4.8e-3 4.4e-3 2.8e-5 3.9e-7 3.7e-5 1.1e-10 6.3e-9 9.3e-8 1.5e-4 5.7e-6 1.5e-6 2.5e-7 4.9e-4	128 169 269 289 341 366 395 434 462 478 478 896 940 958 1131 1162 1163 1185 1214 1232 1246 1298 1391 1474 1542 1674	148 185 278 302 352 385 412 455 477 493 493 908 954 987 1143 1181 1181 1194 1230 1245 1259 1319 1410 1486 1554 1695	1 1 2 1 2 1 1 1 1 1 1 1 2 1 1 1 1 1 1 1 2 1 1 1 1 1	R.FCQPCPCPLPHLANFAESCFR.K R.CAPGYYGNPLLIGSTCK.K K.CVWDLTDDLR.L K.SGLLSVSSGAAAHR.H R.SLLSDVEELDEK.G K.ESTDTIDQATQLVEQAHSMR.D K.MLYYGENQELGPEEIAEK.L R.ELVDEEADEVQELLSQAENWQR.L R.SLLPVVLEQLDDYNAK.L K.LSDLQESINQALDHVR.D K.LSDLQESINQALDHVR.D K.NDNLVYVYNLGTK.D K.VFLTVPSLSSTAEEK.F K.KGEFAGDDSLLDLTPEDTVFYVGGVPANFK.L K.YHEISIIYHNDKK.M K.KIPFTDIYIGGAPQEVLQSR.T K.IPFTDIYIGGAPQEVLQSR.T R.AHLPLDINFR.G K.ETLGV…
D3ZQN7	Laminin subunit beta 1	197.392	2506	53	53		32	27.7	32	0.94	10449 2238 8337 8797 6051 2638 2640 3395 11808 7823 5999 1636 3396 8132 5397 10456 1744 8002 8846 2627 10056 4984 4323 2823 2020 2021 7360 8724 10358 8237 8400 8404 1376 5121 1102	720.6081 435.5748 1078.9753 762.3422 871.4137 451.9069 677.3602 721.3405 775.5040 510.7264 867.8705 608.8248 481.2304 1058.9842 827.3565 722.5455 621.2894 1040.4510 1144.4635 676.8695 866.1308 535.6315 767.4116 461.9158 638.3194 425.8842 647.9740 755.3818 931.1377 1066.0041 1085.5907 724.0630 391.2262 539.2773 564.8120	2878.4034 1303.7024 2155.9361 2284.0048 1740.8129 1352.6988 1352.7059 1440.6665 3872.4835 2038.8767 1733.7264 1215.6351 1440.6694 2115.9537 3305.3970 2886.1527 1240.5642 2078.8874 2286.9124 1351.7245 2595.3705 1603.8726 1532.8087 1382.7255 1274.6241 1274.6309 1940.9003 2263.1235 2790.3913 2129.9936 2169.1667 2169.1672 1170.6567 1614.8100 1127.6094	2878.3886 1303.7070 2155.9231 2284.0180 1740.8206 1352.7048 1352.7048 1440.6748 3872.4776 2038.8778 1733.7243 1215.6401 1440.6674 2115.9491 3305.3747 2886.1697 1240.5693 2078.8932 2286.8980 1351.7347 2595.3795 1603.8821 1532.8086 1382.7194 1274.6289 1274.6289 1940.8986 2263.1154 2790.3923 2130.0085 2169.1641 2169.1641 1170.6608 1614.8100 1127.6186	4 3 2 3 2 3 2 2 5 4 2 2 3 2 4 4 2 2 2 2 3 3 2 3 2 3 3 3 3 2 2 3 3 3 2	5.15 3.55 6.03 5.81 4.44 4.46 0.78 5.74 1.54 0.56 1.24 4.06 1.44 2.18 6.74 5.89 4.12 2.79 6.27 7.57 3.46 5.88 0.07 4.39 3.7 1.59 0.88 3.59 0.36 6.98 1.22 1.42 3.53 0 8.18	0 0 0 1 0 0 0 0 0 0 0 0 0 0 0 0 0 0 0 0 1 1 0 1 1 1 0 1 1 0 0 0 1 1 0	34 55 89 91 78 56 61 51 76 63 92 54 28 59 34 60 57 109 98 57 45 56 70 74 79 48 117 67 107 96 108 139 65 55 39	6.0e-4 2.1e-5 3.3e-9 2.5e-9 1.3e-7 3.0e-5 7.0e-6 1.9e-5 2.3e-8 1.2e-6 9.1e-10 4.1e-5 2.1e-3 2.7e-6 1.9e-3 9.2e-7 1.1e-5 2.6e-11 1.7e-10 4.2e-6 7.0e-5 6.2e-6 3.7e-7 1.3e-7 1.9e-7 1.9e-4 1.1e-11 5.6e-7 9.6e-11 1.1e-9 8.2e-11 7.1e-14 1.4e-6 7.7e-6 1.0e-3	83 142 165 165 194 240 240 258 269 373 442 580 616 643 898 1000 1028 1050 1113 1232 1232 1245 1298 1324 1354 1354 1425 1444 1506 1531 1551 1551 1571 1597 1737	107 152 183 184 208 251 251 268 301 387 456 590 626 662 927 1022 1037 1067 1130 1244 1255 1258 1310 1334 1363 1363 1443 1463 1530 1548 1570 1570 1580 1611 1745	1 2 1 1 1 4 1 1 1 2 1 2 1 1 1 1 1 1 1 1 1 1 3 1 1 1 2 2 1 1 4 6 1 1 1	R.DPYHETLNPDSHLIENVVTTFAPNR.L K.TFRPAAMLIER.S R.YFAYDCESSFPGISTGPMK.K R.YFAYDCESSFPGISTGPMKK.V R.YSDIEPSTEGEVIFR.A K.LHTLGDNLLDSR.M K.LHTLGDNLLDSR.M K.YYYAVYDMVVR.G R.GNCFCYGHASECAPVDGFNEEVEGMVHGHCMCR.H R.NCEQCKPFYFQHPER.D K.EGFYDLSAEDPFGCK.S R.IPSWTGPGFVR.V R.YEPQLPDHWEK.A R.CGNTVPDDDNQVVSLSPGSR.Y R.CLAGYYGDPIIGSGDHCRPCPCPDGPDSGR.Q K.CLYHTEGDHCQFCQHGYYGDALR.Q K.CVCNYLGTVR.E K.TTGQCSCLPNVIGQNCDR.…
M0R6K0	Laminin subunit beta-2	196.533	1104	32	32		29	27.7	29	0.83	3603 2684 8267 6306 5291 3232 2493 6770 7528 7491 8757 6915 10944 11355 9510 9511 8660 8608 5129 9515 9516 11010 1103 7767 2790 883 8006 5480 6538 5520 8516	733.3591 680.3737 715.0102 886.4250 820.4325 710.9719 668.3338 625.0114 658.6966 655.6177 758.3402 475.7119 1040.0792 854.3434 496.2147 620.0188 563.2313 744.9816 404.9382 620.7585 827.3459 1059.8801 564.8276 1009.8268 690.3401 536.3079 1040.9788 833.4580 605.3087 557.9606 736.6965	1464.7037 1358.7328 2142.0087 1770.8355 1638.8505 2129.8940 1334.6531 1872.0123 1973.0681 1963.8314 2271.9988 1898.8185 3117.2159 3413.3446 2476.0372 2476.0463 2248.8959 2231.9231 1615.7237 2479.0049 2479.0159 3176.6186 1127.6406 3026.4585 1378.6656 1070.6012 2079.9430 1664.9014 1812.9043 1670.8599 2207.0678	1464.7031 1358.7307 2141.9881 1770.8312 1638.8617 2129.8929 1334.6619 1872.0105 1973.0808 1963.8353 2271.9936 1898.8152 3117.2467 3413.3775 2476.0332 2476.0332 2248.8950 2231.9147 1615.7308 2479.0045 2479.0045 3176.6254 1127.6485 3026.4581 1378.6629 1070.6084 2079.9419 1664.9097 1812.9040 1670.8587 2207.0593	2 2 3 2 2 3 2 3 3 3 3 4 3 4 5 4 4 3 4 4 3 3 2 3 2 2 2 2 3 3 3	0.37 1.56 9.65 2.46 6.84 0.51 6.61 0.94 6.48 1.97 2.31 1.73 9.89 9.64 1.61 5.28 0.43 3.77 4.38 0.13 4.6 2.17 6.97 0.12 1.96 6.68 0.54 5 0.16 0.7 3.83	0 0 0 0 0 1 0 1 0 0 0 0 0 0 1 1 0 0 0 0 0 1 0 0 0 0 0 0 0 1 1	66 70 37 97 38 48 47 59 51 34 33 44 45 56 49 29 51 45 43 97 31 94 71 114 27 73 103 35 88 70 48	8.8e-7 5.6e-7 3.5e-4 3.3e-9 2.5e-4 3.4e-5 3.7e-5 5.5e-6 3.4e-5 9.6e-4 1.4e-3 7.2e-5 3.2e-5 2.3e-6 2.0e-5 2.1e-3 8.0e-6 6.4e-5 9.7e-5 1.8e-10 8.4e-4 2.0e-9 8.6e-7 2.1e-11 3.1e-3 1.4e-7 2.2e-10 5.7e-4 7.5e-9 2.7e-7 3.3e-5	48 111 180 209 224 479 593 605 677 870 921 968 986 1053 1105 1105 1107 1127 1161 1182 1182 1213 1241 1279 1326 1469 1524 1543 1568 1605 1755	61 122 198 223 238 498 604 620 693 885 940 985 1012 1081 1126 1126 1126 1144 1175 1202 1202 1240 1251 1305 1337 1479 1542 1557 1584 1619 1772	1 1 1 1 1 1 1 1 1 1 1 1 1 1 2 1 1 1 1 1 1 1 1 1 1 1 1 1 1 1 1	R.GSCYPATGDLLVGR.A R.IQNVVTSFAPQR.R R.YFSYDCGADFPGIPLAPPR.R R.YSEIEPSTEGEVIYR.V R.VLDPAIPIPDPYSSR.I R.GTVPGGTPCDSSSGTCFCKR.L R.ETPSWTGVGFVR.L R.LREGQEVEFLVTSLPR.A R.VLVFPRPVCLEPGLSYK.L R.GQWGFPNCRPCVCNGR.A R.LPYGGQCRPCPCPEGPGSQR.H R.CEACAPGHFGDPSKPGGR.C R.CQLCECSGNIDPTDPGACDPHTGQCLR.C R.CPSTDLCHCDPSTGQCPCLPHVQGLSCDR.C R.ARGPTCNEFTGQCHCHAGFGGR.T R.ARGPTCNEFTGQCHCHAGFGGR.T R.GPTCNEFTGQCHCHAGFGGR.T …
F1MAA7	Laminin subunit gamma 1	177.387	2918	58	58		37	34.3	37	1.36	587 3960 4685 133 7137 4995 7647 6232 5174 7488 4246 3410 517 7606 9391 9244 8596 9956 9957 4367 4717 11679 7759 11407 5507 10897 10436 6429 2572 5875 3674 1572 4276 4947 8242 5329 7317 10622 5451	492.7569 748.3576 784.8694 397.1873 641.9277 803.8432 1000.7549 587.2442 542.2641 982.1242 762.8903 721.8927 481.5995 995.5267 608.8071 795.3541 1114.4661 637.5232 849.6982 770.3227 787.3828 906.1495 673.2820 690.4887 835.8315 1031.1836 955.4669 597.2805 673.3520 859.4572 737.8912 404.2099 764.9056 800.4187 711.6874 822.4158 970.4565 976.0840 831.4139	983.4992 1494.7006 1567.7242 792.3600 1922.7613 1605.6719 2999.2428 1758.7109 1623.7705 2943.3507 1523.7661 1441.7708 1441.7768 1989.0389 2431.1994 2383.0405 2226.9177 2546.0636 2546.0728 1538.6309 1572.7511 3620.5690 2016.8243 3447.4071 1669.6484 3090.5291 2863.3789 1788.8196 1344.6894 1716.8997 1473.7679 1209.6079 1527.7967 1598.8228 2132.0403 1642.8170 1938.8984 2925.2303 1660.8133	983.5076 1494.6991 1567.7307 792.3622 1922.7669 1605.6769 2999.2267 1758.7124 1623.7715 2943.3522 1523.7620 1441.7776 1441.7776 1989.0419 2431.1961 2383.0322 2226.9310 2546.0631 2546.0631 1538.6282 1572.7572 3620.5436 2016.8201 3447.3948 1669.6436 3090.5357 2863.3723 1788.8312 1344.6885 1716.9006 1473.7675 1209.6102 1527.8005 1598.8264 2132.0498 1642.8162 1938.8993 2925.2361 1660.8131	2 2 2 2 3 2 3 3 3 3 2 2 3 2 4 3 2 4 3 2 2 4 3 5 2 3 3 3 2 2 2 3 2 2 3 2 2 3 2	8.52 1.03 4.13 2.83 2.94 3.13 5.37 0.87 0.64 0.52 2.69 4.73 0.58 1.48 1.38 3.5 6.01 0.19 3.81 1.72 3.92 7.01 2.1 3.56 2.87 2.14 2.29 6.48 0.71 0.49 0.33 1.89 2.5 2.24 4.45 0.51 0.46 1.99 0.15	0 0 0 0 0 0 0 1 0 1 0 0 0 0 0 1 0 0 0 0 0 0 0 0 0 1 0 1 0 1 0 1 1 0 1 0 0 1 0	45 87 69 30 64 72 121 65 60 74 71 104 91 108 46 86 43 45 77 80 66 110 35 65 82 128 122 66 89 55 92 54 122 51 97 106 95 104 48	6.1e-5 6.7e-9 3.5e-7 1.7e-3 3.8e-7 1.0e-7 3.8e-12 4.3e-7 4.9e-6 1.9e-7 3.8e-7 5.0e-10 9.1e-9 7.4e-11 6.9e-5 8.7e-9 1.1e-4 3.1e-5 3.0e-8 1.3e-8 7.2e-7 1.1e-11 3.4e-4 3.4e-7 6.4e-9 7.6e-13 4.0e-12 6.1e-7 2.1e-8 1.2e-5 7.6e-9 6.0e-5 7.1e-12 2.6e-5 7.5e-10 1.1e-10 1.4e-9 4.2e-11 3.4e-5	140 254 270 301 329 346 387 461 475 530 543 588 588 602 625 801 802 822 822 850 864 881 949 966 1022 1045 1047 1086 1120 1134 1136 1188 1326 1356 1356 1405 1448 1476 1593	147 266 283 306 345 357 413 474 488 555 555 601 601 620 644 821 821 842 842 861 878 912 965 994 1034 1072 1072 1100 1131 1148 1148 1197 1339 1369 1373 1421 1464 1502 1607	1 2 2 1 1 2 1 1 2 1 1 3 6 2 2 1 1 1 1 2 2 1 2 1 2 1 2 1 1 1 1 1 1 1 1 1 2 1 1	K.AFDITYVR.L R.LNTFGDEVFNDPK.V K.SYYYAISDFAVGGR.C K.LVCNCK.H R.ATAESANQCLPCDCNGR.S R.SQECYFDPELYR.S R.LGNTEACSPCHCSPVGSLSTQCDSYGR.C R.CVCKDNVEGFSCER.C R.CKPGFFNLESSNPK.G R.DGSEASLEWSSDRQDIAVISDTYFPR.Y R.QDIAVISDTYFPR.Y R.LSAEDLVLEGAGLR.V R.LSAEDLVLEGAGLR.V R.VSVPLIAQGNSYPSETTVK.Y R.LHEATDYPWRPALSPFEFQK.L K.RCELCDDGYFGDPLGSNGPVR.L R.CELCDDGYFGDPLGSNGPVR.L R.LCRPCQCNDNIDPNAVGNCNR.L R.LCRPCQCNDNIDPN…
P04642	L-lactate dehydrogenase A chain	36.451	785	20	20		12	50.6	12	2.94	7695 5426 4989 391 431 7378 6608 1813 8101 1425 8852 1066	670.0398 829.4261 803.3897 457.2915 465.2915 972.5596 610.6397 625.8349 1056.5477 394.5645 1145.0922 559.7942	2007.0976 1656.8376 1604.7649 912.5685 928.5685 1943.1047 1828.8972 1249.6553 2111.0808 1180.6716 2288.1699 1117.5739	2007.1000 1656.8458 1604.7691 912.5756 928.5746 1943.1132 1828.8955 1249.6554 2111.0609 1180.6750 2288.1723 1117.5768	3 2 2 2 2 2 3 2 2 3 2 2	1.19 4.94 2.6 7.79 6.59 4.37 0.92 0.1 9.46 2.9 1.03 2.56	1 0 0 0 0 0 1 0 0 1 0 0	81 92 33 62 42 115 49 86 95 31 51 76	2.9e-8 2.6e-9 7.7e-4 3.3e-6 7.7e-4 5.8e-12 2.5e-5 2.7e-8 1.3e-9 1.6e-3 1.6e-5 1.4e-7	6 43 60 91 119 133 213 233 246 269 285 319	22 57 73 99 126 149 228 243 265 278 305 328	3 3 1 1 2 1 1 3 1 1 1 2	K.DQLIVNLLKEEQVPQNK.I K.DLADELALVDVIEDK.L K.GEMMDLQHGSLFLK.T K.LVIITAGAR.Q K.FIIPNVVK.Y K.LLIVSNPVDILTYVAWK.I K.SLNPQLGTDADKEQWK.D K.QVVDSAYEVIK.L K.GYTSWAIGLSVADLAESIMK.N R.RVHPISTMIK.G K.EDVFLSVPCILGQNGISDVVK.V K.SADTLWGIQK.E
A0A140TAE0	Major vault protein	96.824	154	4	4		4	7.7	4	0.19	2355 916 8415 10662	439.2197 540.7772 725.3694 976.8574	1314.6372 1079.5399 2173.0863 2927.5503	1314.6503 1079.5400 2173.1015 2927.5644	3 2 3 3	9.97 0.04 7.01 4.85	0 0 0 0	29 27 76 90	2.4e-3 2.7e-3 7.7e-8 2.8e-9	67 317 428 490	77 325 447 516	1 1 1 1	R.HYCIVANPVSR.D K.SFFLQPGER.L K.ELPSGVEELLNLGHDPLADR.G R.VVFGPELVTLDPEEQFTVLSLSAGRPK.R
F1LXS3	Matrilin 2	104.997	298	10	10		9	17.6	9	0.42	6923 6924 9125 4902 3117 1894 4776 4444 5364 3065	475.9800 634.3066 782.4474 797.9126 705.7126 632.8228 792.4438 516.9407 824.3924 702.3486	1899.8907 1899.8981 2344.3202 3187.6212 2114.1160 1263.6310 1582.8730 1547.8002 2470.1555 2104.0239	1899.8931 1899.8931 2344.3042 3187.6448 2114.1042 1263.6347 1582.8719 1547.8056 2470.1394 2104.0371	4 3 3 4 3 2 2 3 3 3	1.26 2.65 6.82 7.4 5.62 2.89 0.69 3.5 6.49 6.27	1 1 1 0 0 0 0 0 1 1	37 25 70 45 43 35 101 27 61 72	3.6e-4 4.8e-3 3.0e-7 6.0e-5 8.6e-5 2.5e-3 3.8e-10 3.1e-3 1.9e-6 1.0e-6	39 39 75 128 163 664 675 744 831 916	54 54 94 157 182 674 689 757 853 932	1 1 1 1 1 1 1 1 1 1	R.MHPQTALLESSCENKR.A R.MHPQTALLESSCENKR.A K.VKEFILDILQFLDIGPDITR.V R.HLSTGTMTGLAIQYALNIAFSEAEGARPLR.E R.VIMIVTDGRPQDSVAEVASK.A K.SLGEENFEIVK.H K.HFVTGIIDSLAVSPK.A R.SFTQVEGARPLSTR.V K.LGICEALEDSDGRQDSPAGDLPR.Q K.CENLIQFQNLANEEVRK.L
A0A0G2K7W4	Mitogen-activated protein kinase kinase kinase kinase 4	153.193	218	8	8		7	6.9	7	0.21	1874 197 9314 984 7490 4514 3874	630.8337 415.2660 603.0656 550.2960 982.4963 389.9428 745.3619	1259.6528 828.5174 2408.2333 1098.5774 1962.9781 1555.7421 1488.7093	1259.6550 828.5221 2408.2408 1098.5862 1962.9873 1555.7453 1488.7031	2 2 4 2 2 4 2	1.74 5.66 3.13 7.96 4.69 2.08 4.13	0 0 1 0 0 0 0	32 44 72 32 70 30 70	1.1e-3 1.7e-4 1.8e-7 1.0e-3 2.7e-7 1.7e-3 2.9e-7	81 241 1007 1100 1262 1294 1329	91 247 1028 1107 1278 1307 1342	1 2 1 1 1 1 1	R.NIATYYGAFIK.K R.ALFLIPR.N R.KGSVVNVNPTNTRPQSDTPEIR.K R.VYYLSWLR.N K.DVVLQWGEMPTSVAYIR.S R.SVETGHLDGVFMHK.R R.SGGSSQVYFMTLGR.T
A0A096MK30	Moesin	67.827	314	11	11		9	20.3	9	0.75	5450 8009 336 10439 1006 1426 5890 3663 1247	830.8978 1041.5147 447.7743 956.1443 552.7924 591.7960 574.2814 368.9538 577.7611	1659.7811 2081.0148 893.5341 2865.4111 1103.5702 1181.5775 1719.8225 1471.7860 1153.5077	1659.7933 2080.9953 893.5375 2865.4106 1103.5764 1181.5869 1719.8259 1471.7817 1153.5074	2 2 2 3 2 2 3 4 2	7.33 9.38 3.81 0.19 5.58 8 1.97 2.95 0.27	0 0 0 0 0 0 0 1 1	29 84 29 56 67 58 95 27 39	1.8e-3 1.5e-8 2.2e-3 5.8e-6 3.1e-6 1.8e-5 1.3e-9 3.3e-3 1.6e-3	41 84 101 108 238 264 280 295 569	53 100 107 133 246 273 293 306 577	1 1 1 1 3 1 1 1 1	R.EVWFFGLQYQDTK.A K.FYPEDVSEELIQDITQR.L R.LFFLQVK.E K.EGILNDDIYCPPETAVLLASYAVQSK.Y K.IGFPWSEIR.N K.APDFVFYAPR.L R.ILALCMGNHELYMR.R R.RKPDTIEVQQMK.A K.QRIDEFESM.-
D4A732	Multivesicular body subunit 12B	35.395	248	6	6		5	32.8	5	0.8	4563 4566 9186 5321 9959 8476	392.2087 522.6106 1184.6012 821.3974 850.0696 1098.5567	1564.8056 1564.8098 2367.1879 2461.1704 2547.1870 2195.0989	1564.8110 1564.8110 2367.1992 2461.1874 2547.1950 2195.1006	4 3 2 3 3 2	3.48 0.77 4.75 6.89 3.13 0.79	1 1 0 1 0 0	32 55 78 58 95 52	2.2e-3 1.8e-5 4.9e-8 3.5e-6 1.2e-9 1.4e-5	10 10 35 58 195 263	23 23 57 80 219 281	1 1 1 1 1 1	R.SRDPPPPQPPPPQR.G R.SRDPPPPQPPPPQR.G K.ELSEALPETPMDPITGVGVVASR.N R.NRAPTGYDVVAQTADGVDADLWK.D R.NHDSSQPTTPSQSSAASTPAPNLPR.H K.FSCIPESMQPFDLLGITIK.S
P02688	Myelin basic protein	21.502	176	5	5		3	14.9	3	0.79	2519 800 6492	447.2412 523.7780 600.9554	1338.7019 1045.5415 1799.8445	1338.7004 1045.5404 1799.8380	3 2 3	1.11 1.03 3.6	1 0 0	51 53 86	9.1e-5 1.0e-4 7.8e-9	33 35 138	44 44 154	1 2 2	R.HRDTGILDSIGR.F R.DTGILDSIGR.F R.FSWGAEGQKPGFGYGGR.A
P06907	Myelin protein P0	27.571	372	13	13		6	21.8	6	1.47	7432 1323 1320 2629 5277 1620 708	488.7474 582.8063 388.8726 677.3383 546.9383 608.3090 510.9276	1950.9603 1163.5981 1163.5960 1352.6621 1637.7931 1214.6034 1529.7609	1950.9588 1163.5975 1163.5975 1352.6612 1637.8049 1214.6084 1529.7660	4 2 3 2 3 2 3	0.79 0.55 1.3 0.63 7.2 4.15 3.39	1 0 0 0 1 0 0	42 52 64 60 50 53 42	1.1e-4 3.0e-5 6.0e-6 2.6e-6 2.0e-5 1.4e-5 1.2e-4	68 75 75 85 85 99 215	84 84 84 96 98 108 227	1 2 5 2 1 1 1	R.YQPEGGRDAISIFHYAK.G R.DAISIFHYAK.G R.DAISIFHYAK.G K.GQPYIDEVGTFK.E K.GQPYIDEVGTFKER.I R.IQWVGDPSWK.D R.QTPVLYAMLDHSR.S
A0A0G2K6J5	Myosin light polypeptide 6	16.961	146	3	3		3	26.5	3	1.07	2528 2652 5895	671.3177 677.8664 574.9566	1340.6208 1353.7183 1721.8480	1340.6217 1353.7252 1721.8407	2 2 3	0.69 5.12 4.26	0 0 1	65 63 67	7.5e-7 1.2e-6 1.3e-6	27 38 95	37 50 110	1 1 1	K.ILYSQCGDVMR.A R.ALGQNPTNAEVLK.V R.VFDKEGNGTVMGAEIR.H
G3V6P7	Myosin, heavy polypeptide 9, non-muscle	226.413	577	9	9		8	6	8	0.16	5967 3852 5119 7766 7413 7482 2708 7874 6757	863.9722 743.9482 539.0012 1009.5329 650.6749 981.4661 683.6593 1024.9860 935.4847	1725.9299 1485.8818 1613.9817 2017.0512 1949.0028 1960.9176 2047.9562 2047.9573 1868.9549	1725.9413 1485.8919 1613.9869 2017.0554 1948.9854 1960.9113 2047.9554 2047.9554 1868.9592	2 2 3 2 3 2 3 2 2	6.64 6.8 3.23 2.08 8.9 3.22 0.4 0.97 2.27	0 0 1 0 0 0 0 0 0	63 85 55 86 103 116 74 82 108	1.8e-6 4.4e-9 3.1e-6 8.5e-9 2.2e-10 1.4e-11 1.2e-7 3.6e-8 7.3e-11	210 342 342 618 1418 1539 1677 1677 1755	225 355 356 637 1433 1555 1694 1694 1770	1 1 1 1 1 1 1 1 1	R.QLLQANPILEAFGNAK.T R.VISGVLQLGNIVFK.K R.VISGVLQLGNIVFKK.E R.IIGLDQVAGMSETALPGAFK.T R.LQQELDDLLVDLDHQR.Q K.TQLEELEDELQATEDAK.L K.SMEAEMIQLQEELAAAER.A K.SMEAEMIQLQEELAAAER.A K.ANLQIDQINTDLNLER.S
P30009	Myristoylated alanine-rich C-kinase substrate	29.795	361	14	14		6	25.2	6	1.32	8332 8333 6385 6386 3423 3424 114 9389 11624	539.7800 719.3713 892.9422 595.6321 722.3323 481.8925 393.2108 811.3689 890.4075	2155.0908 2155.0921 1783.8699 1783.8746 1442.6500 1442.6557 784.4071 2431.0849 3557.6007	2155.0869 2155.0869 1783.8700 1783.8700 1442.6525 1442.6525 784.4119 2431.0775 3557.5917	4 3 2 3 2 3 2 3 4	1.83 2.44 0.08 2.57 1.72 2.22 6.16 3.07 2.55	1 1 0 0 0 0 0 0 1	53 40 29 67 45 41 34 87 67	1.1e-5 1.9e-4 1.9e-3 5.7e-7 5.8e-5 1.6e-4 2.4e-3 9.5e-9 6.2e-7	8 8 12 12 131 131 159 220 220	30 30 30 30 145 145 165 241 252	3 1 1 3 2 1 1 1 1	K.TAAKGEAAAERPGEAAVASSPSK.A K.TAAKGEAAAERPGEAAVASSPSK.A K.GEAAAERPGEAAVASSPSK.A K.GEAAAERPGEAAVASSPSK.A K.AEDGAAPSPSSETPK.K K.AEDGAAPSPSSETPK.K K.LSGFSFK.K R.EAEAAEPEQPEQPEQPAAEEPR.A R.EAEAAEPEQPEQPEQPAAEEPRAEEPSEAVGEK.A
G3V6P1	Nerve growth factor receptor (TNFR superfamily, member 16)	45.438	353	4	4		3	14.6	3	0.31	7114 10308 10309 8595	960.4032 553.4647 691.5826 1114.1086	1918.7918 2762.2873 2762.3013 2226.2026	1918.7825 2762.2871 2762.2871 2226.2008	2 5 4 2	4.85 0.06 5.14 0.83	0 0 0 0	103 78 137 110	1.0e-10 6.4e-8 1.1e-13 4.9e-11	180 359 359 383	195 382 382 404	1 1 1 1	R.ECTPWADAECEEIPGR.W R.HLAGELGYQPEHIDSFTHEACPVR.A R.HLAGELGYQPEHIDSFTHEACPVR.A R.ALLASWGAQDSATLDALLAALR.R
F1LNY3	Neural cell adhesion molecule 1	92.721	267	7	7		6	11.2	6	0.31	1849 11400 7603 1662 2183 1431	628.3122 1147.2602 663.6752 611.8170 433.9059 395.2083	1254.6099 3438.7587 1988.0038 1221.6195 1298.6959 1182.6030	1254.6067 3438.7381 1988.0070 1221.6241 1298.6982 1182.6067	2 3 3 2 3 3	2.58 6 1.63 3.76 1.78 3.16	0 1 0 0 0 0	74 48 69 60 59 76	1.2e-7 7.2e-5 3.5e-7 9.9e-6 1.2e-5 3.3e-7	22 106 549 578 635 646	32 136 566 589 645 656	2 1 1 1 1 1	K.FFLCQVAGDAK.D K.NAPTPQEFKEGEDAVIVCDVVSSLPPTIIWK.H K.EANMEGIVTIMGLKPETR.Y K.GLGEISAATEFK.T R.ALASEWKPEIR.L R.LPSGSDHVMLK.S
F1LM84	Nidogen-1	137.039	1547	42	42		23	23.4	22	1.01	2521 482 8268 2079 2059 2064 11638 1391 5972 6196 4819 4713 2604 923 5160 2623 2840 1691 2408 2961 6919 6308 6310 994 2589 4440	670.6713 475.2574 1072.0332 643.3140 428.5618 642.3397 1190.2542 588.8197 577.2340 439.4457 530.8635 524.8930 675.3552 541.2776 811.4131 451.2487 462.9315 615.8413 662.8083 466.9020 950.5115 886.4616 591.3146 551.7640 674.8553 774.8406	2008.9922 948.5002 2142.0519 1284.6135 1282.6636 1282.6648 3567.7407 1175.6248 1728.6801 1753.7538 1589.5686 1571.6573 1348.6959 1620.8110 1620.8116 1350.7244 1385.7726 1229.6680 1323.6020 1397.6843 1899.0085 1770.9086 1770.9219 1101.5134 1347.6961 1547.6666	2008.9928 948.5069 2142.0494 1284.6099 1282.6670 1282.6670 3567.7522 1175.6299 1728.6719 1753.7525 1589.5697 1571.6610 1348.7061 1620.8148 1620.8148 1350.7256 1385.7779 1229.6768 1323.5996 1397.6834 1899.0142 1770.9192 1770.9192 1101.5131 1347.7068 1547.6708	3 2 2 2 3 2 3 2 3 4 3 3 2 3 2 3 3 2 2 3 2 2 3 2 2 2	0.31 7.03 1.14 2.86 2.67 1.67 3.23 4.31 4.75 0.7 0.69 2.31 7.52 2.31 1.95 0.86 3.87 7.16 1.79 0.7 2.98 6.02 1.48 0.25 7.91 2.71	0 0 0 0 0 0 0 0 0 0 0 0 0 0 0 0 1 0 0 1 1 0 0 0 0 0	73 53 113 54 65 69 39 80 41 39 88 37 90 68 79 47 69 87 57 36 92 80 89 31 67 97	1.3e-7 8.3e-5 2.4e-11 8.5e-6 7.2e-7 3.4e-7 5.9e-4 3.3e-8 8.6e-5 4.0e-4 1.7e-9 2.5e-4 1.4e-8 4.2e-7 4.1e-8 1.7e-4 9.7e-7 1.4e-8 4.7e-6 1.4e-3 2.1e-9 2.8e-8 4.8e-9 1.2e-3 1.6e-6 7.2e-10	124 224 252 506 518 518 555 650 706 720 735 825 978 990 990 1004 1055 1056 1075 1132 1144 1145 1145 1161 1169 1233	140 231 272 517 529 529 586 660 719 734 746 837 989 1003 1003 1016 1066 1066 1084 1143 1160 1160 1160 1168 1181 1245	1 1 1 1 5 1 1 1 1 1 1 2 3 3 2 1 1 2 1 1 1 2 2 1 3 2	R.EDLSPFIIQMAAEYVQR.G K.GLEGFLWK.S K.SSNAGHQGVWVFEIGSPATAK.G K.NGFSITGGEFTR.Q R.QAEVTFLGHPGK.L R.QAEVTFLGHPGK.L R.VPQIPYGASVHIEPYTELYHYSSSVITSSSTR.E R.YALSNSIGPVR.D K.ACYDIDECSEQPSR.C R.CGNHAICNNHPGTFR.C R.CECMEGYHFSDR.G R.CQCKPGYQGDGFR.C K.VIIGLAFDCVDK.V K.VVYWTDISEPSIGR.A K.VVYWTDISEPSIGR.A R.ASLHGGEPTTIIR.Q R.RVLFDTGLVNPR.G R.VLFDTGLVNPR.G R.GNLYWTDWNR.D R.AECLNPAQPSRR.K R.KVLEGLQYPFAVTSYGK.N …
B5DFC9	Nidogen-2	152.976	1065	27	27		23	29.5	22	0.87	11210 8460 5974 4415 7412 7414 6269 7769 4455 3832 11699 9490 5572 11778 5715 2673 1503 7634 3350 2408 5151 1133 2577 10928 7450	821.6295 1095.1771 865.4323 772.0721 650.6748 488.2585 883.7788 673.6795 516.9536 742.3748 1217.5447 824.3335 841.3946 759.9376 425.9683 453.5622 599.2852 998.8580 480.2753 662.8083 810.9139 567.7823 449.5616 622.4994 652.3274	3282.4888 3282.5094 1728.8501 2313.1944 1949.0027 1949.0047 2648.3147 2018.0168 1547.8389 1482.7350 3649.6123 2469.9786 1680.7747 3794.6519 1699.8442 1357.6648 1196.5559 2993.5521 1437.8041 1323.6020 1619.8133 1133.5501 1345.6629 3107.4608 1953.9603	3282.4993 3282.4993 1728.8570 2313.2018 1949.0079 1949.0079 2648.3082 2018.0221 1547.8420 1482.7354 3649.6414 2469.9737 1680.7712 3794.6148 1699.8430 1357.6626 1196.5648 2993.5345 1437.8092 1323.5996 1619.8195 1133.5539 1345.6660 3107.4678 1953.9407	4 3 2 3 3 4 3 3 3 2 3 3 2 5 4 3 2 3 3 2 2 2 3 5 3	3.21 3.05 4.02 3.2 2.68 1.62 2.45 2.66 2.01 0.31 7.97 1.97 2.05 9.76 0.7 1.61 7.48 5.86 3.59 1.79 3.83 3.4 2.29 2.26 10	0 0 0 0 0 0 0 0 0 0 0 0 0 0 1 0 0 0 1 0 0 0 1 0 0	77 75 72 70 33 32 43 61 89 63 60 61 113 48 39 54 55 83 100 57 75 47 36 83 64	1.0e-7 1.0e-7 3.1e-7 2.6e-7 7.6e-4 1.1e-3 1.0e-4 2.1e-6 9.8e-9 2.7e-6 1.8e-6 7.3e-7 2.4e-11 1.9e-5 2.5e-4 1.7e-5 2.1e-5 1.8e-8 4.2e-10 4.7e-6 9.7e-8 9.0e-5 1.2e-3 1.7e-8 9.3e-7	91 91 239 254 275 275 436 460 731 745 758 792 828 934 1043 1045 1176 1190 1242 1262 1293 1308 1318 1331 1379	119 119 253 274 293 293 459 478 744 757 791 813 842 966 1056 1056 1185 1218 1253 1271 1307 1317 1329 1355 1395	1 1 1 1 1 1 1 1 1 3 1 1 1 1 1 1 1 1 1 1 1 1 1 1 1	R.ETQYVDDDFPTDFPAIAPFLADIDTSHSR.G R.ETQYVDDDFPTDFPAIAPFLADIDTSHSR.G R.EALYFSLTNTEQSVK.N K.NLYQLSNLGIPGAWAFHIGSR.L R.LALDNVRPATVGGDHSTAR.S R.LALDNVRPATVGGDHSTAR.S R.DTQSYPEARPVPSEPDVPVAPLER.E R.EILPNYPESGHVPPLSGGR.Y R.HLAVPATQQLTVDR.A R.AFALYSEEEGVLR.F R.FAVTNQIGPVEVDSAPTAVNPCYDGSHTCDTTAR.C R.CHPGTGVDYTCECTPGFQGDGR.S R.CGPNSVCVNLVGSYR.C R.CQPGYHGDGFHCASDTVPEDSISGLKPCEYQQR.Y R.WRESLLEHYGGTPR.D R.ES…
P19804	Nucleoside diphosphate kinase B	17.283	184	4	4		4	41.4	2	1.59	2562 8046 6398 6799	448.9245 698.3604 595.9772 627.3305	1343.7516 2092.0593 1784.9097 1878.9696	1343.7561 2092.0486 1784.9091 1878.9767	3 3 3 3	3.34 5.13 0.37 3.8	0 0 0 0	50 64 109 31	2.0e-5 9.8e-7 6.6e-11 1.4e-3	7 67 89 129	18 85 105 143	1 1 1 1	R.TFIAIKPDGVQR.G K.YMNSGPVVAMVWEGLNVVK.T R.VMLGETNPADSKPGTIR.G K.EIGLWFKPEELIDYK.S
D4A0J7	Olfactomedin-like 2B	83.448	271	5	5		4	9.2	4	0.22	7685 7686 8102 3334 3115	669.6215 1003.9290 1056.5652 479.2743 705.3451	2005.8427 2005.8433 2111.1158 1434.8011 2113.0134	2005.8445 2005.8445 2111.1224 1434.8017 2113.0110	3 2 2 3 3	0.89 0.56 3.14 0.41 1.15	0 0 0 0 1	50 88 66 62 101	1.2e-5 2.2e-9 1.2e-6 2.8e-6 3.7e-10	116 116 147 264 490	133 133 165 276 508	1 1 1 1 1	K.CACVAPPSAVNPCEGDFR.L K.CACVAPPSAVNPCEGDFR.L K.LSTIIDMLEGAFYGLDLLK.L R.TQPLAPPTVMKPR.Q R.CKDTLSTITGPTTQNTYGR.N
P10111	Peptidyl-prolyl cis-trans isomerase A	17.874	485	11	11		7	43.9	7	3.99	7401 3483 4934 4936 6618 1248 3714 1819	974.4938 484.9216 799.8783 533.5910 611.3108 577.7850 739.8705 626.2856	1946.9731 1451.7428 1597.7420 1597.7511 1830.9105 1153.5555 1477.7264 1250.5566	1946.9738 1451.7483 1597.7381 1597.7381 1830.9039 1153.5655 1477.7269 1250.5635	2 3 2 3 3 2 2 2	0.37 3.76 2.42 8.08 3.6 8.65 0.27 5.49	0 1 0 0 1 0 1 0	105 68 71 47 55 36 94 27	1.5e-10 1.9e-6 2.2e-7 3.9e-5 3.1e-5 2.1e-3 1.6e-9 2.8e-3	2 20 56 56 77 83 132 134	19 31 69 69 91 91 144 144	3 1 2 1 1 1 1 1	M.VNPTVFFDITADGEPLGR.V R.VCFELFADKVPK.T R.IIPGFMCQGGDFTR.H R.IIPGFMCQGGDFTR.H K.SIYGEKFEDENFILK.H K.FEDENFILK.H K.VKEGMSIVEAMER.F K.EGMSIVEAMER.F
A0A097BW25	Periostin	87.153	114	2	2		2	3.8	2	0.1	6052 3182	871.4485 708.8819	1740.8824 1415.7493	1740.8829 1415.7620	2 2	0.24 8.96	0 0	87 51	6.4e-9 1.6e-5	40 254	55 267	1 1	R.DQGPNVCALQQILGTK.K R.AAAITSDLLESLGR.D
A0A0G2K3Z9	Peroxiredoxin-1	22.164	139	5	5		5	31.2	5	1.53	1315 1023 404 1677 9282	582.7874 554.3038 460.7543 613.3459 479.2409	1163.5602 1106.5931 919.4941 1224.6772 2391.1682	1163.5645 1106.5972 919.5015 1224.6826 2391.1641	2 2 2 2 5	3.72 3.63 8.06 4.45 1.69	0 0 0 0 0	44 44 32 61 51	2.9e-4 7.1e-5 1.1e-3 1.9e-6 1.6e-5	17 111 129 141 169	27 120 136 151 190	1 1 1 1 1	K.ATAVMPDGQFK.D R.TIAQDYGVLK.A R.GLFIIDDK.G R.QITINDLPVGR.S K.HGEVCPAGWKPGSDTIKPDVNK.S
P16617	Phosphoglycerate kinase 1	44.538	248	5	5		5	19.4	5	0.6	5223 2718 6295 2597 8074	545.6022 456.5751 590.3316 675.0175 1053.0387	1633.7847 1366.7035 1767.9730 2022.0306 2104.0629	1633.7849 1366.7027 1767.9883 2022.0310 2104.0531	3 3 3 3 2	0.14 0.56 8.63 0.21 4.67	0 0 0 1 0	97 67 67 27 87	8.4e-10 5.1e-7 5.6e-7 3.3e-3 7.0e-9	157 172 200 280 333	171 184 216 297 350	1 1 1 1 1	K.LGDVYVNDAFGTAHR.A R.AHSSMVGVNLPQK.A K.ALESPERPFLAILGGAK.V K.ITLPVDFVTADKFDENAK.T K.QIVWNGPVGVFEWEAFAR.G
P62963	Profilin-1	14.957	95	3	3		3	25.7	3	1.27	1612 5136 292	607.3104 808.9666 437.7711	1212.6062 1615.9186 873.5276	1212.6139 1615.9185 873.5358	2 2 2	6.37 0.02 9.32	0 0 0	48 45 51	3.4e-5 1.7e-4 1.8e-5	27 39 109	38 54 116	1 1 1	K.DSPSVWAAVPGK.T K.TFVSITPAEVGVLVGK.D K.TLVLLMGK.E
A0A140TAA4	Programmed cell death 6-interacting protein	95.882	916	23	23		16	25.9	16	1.02	2185 8371 8372 7993 3165 3289 854 10717 4287 352 6320 6321 6845 635 4302 6241 1869 2951	433.9210 721.3223 1081.4858 519.7943 708.3300 714.3576 532.7981 984.4677 765.8616 450.2291 888.4743 592.6592 943.5100 499.2858 766.8561 440.7389 420.5766 698.8743	1298.7411 2160.9450 2160.9570 2075.1481 1414.6455 1426.7006 1063.5817 2950.3814 1529.7086 898.4436 1774.9340 1774.9557 1885.0055 996.5570 1531.6976 1758.9267 1258.7078 1395.7340	1298.7446 2160.9535 2160.9535 2075.1487 1414.6438 1426.7093 1063.5913 2950.3800 1529.7150 898.4436 1774.9400 1774.9400 1885.0157 996.5604 1531.7002 1758.9264 1258.7132 1395.7398	3 3 2 4 2 2 2 3 2 2 2 3 2 2 2 4 3 2	2.65 3.9 1.64 0.31 1.18 6.09 9.06 0.46 4.22 0.07 3.35 8.87 5.41 3.35 1.68 0.14 4.29 4.17	0 0 0 1 0 1 0 0 0 0 0 0 0 0 0 1 1 0	71 62 76 61 50 56 70 73 94 35 93 102 69 46 83 25 62 66	2.3e-7 2.6e-6 6.9e-8 2.6e-6 2.0e-5 2.5e-5 1.1e-6 1.4e-7 1.4e-9 1.5e-3 1.9e-9 2.5e-10 3.1e-7 5.3e-5 1.8e-8 4.5e-3 6.1e-6 6.2e-7	12 24 24 52 71 97 111 121 216 351 358 358 421 439 457 479 554 676	23 41 41 70 81 110 120 147 229 357 373 373 438 446 469 494 564 686	1 1 1 1 2 1 1 1 2 1 1 1 1 1 3 1 1 2	K.TSEVDLAKPLVK.F K.FIQQTYPSGGEEQAQYCR.A K.FIQQTYPSGGEEQAQYCR.A R.SALGRPLDKHEGALETLLR.Y R.YYDQICSIEPK.F K.DAFDKGSLFGGSVK.L K.LALASLGYEK.S K.SCVLFNCAALASQIAAEQNLDNDEGLK.T K.LANQAADYFGDAFK.Q K.FTDLFEK.M K.MVPVSVQQSLAVFSQR.K K.MVPVSVQQSLAVFSQR.K K.STAVVEQGGIQTVDQLIK.E K.ELPELLQR.N R.LLDEEEATDNDLR.A R.TPSNDLYKPLRAEGAK.F K.SLLSNLDEIKK.E K.FYNELTEILVR.F
Q6P7A4	Prosaposin	61.04	288	7	7		7	18.3	7	0.6	4952 5893 5111 9068 781 2578 8021	400.9485 574.9256 537.9592 776.0930 521.8059 449.5691 1043.4443	1599.7648 1721.7550 1610.8559 2325.2571 1041.5972 1345.6854 2084.8741	1599.7650 1721.7501 1610.8627 2325.2667 1041.6070 1345.6877 2084.8655	4 3 3 3 2 3 2	0.14 2.83 4.26 4.13 9.38 1.71 4.12	0 0 1 0 0 1 0	41 108 56 40 40 45 103	1.5e-4 7.7e-11 2.3e-5 1.9e-4 1.9e-4 6.7e-5 1.7e-10	47 93 152 166 280 410 524	59 107 165 185 289 421 540	1 1 1 1 1 1 1	K.HCQQMVWSKPTAK.S K.TCAWIHDSSLSASCK.E R.QLESNKIPEVDLAR.V R.VVAPFMSNIPLLLYPQDRPR.S R.TLVPATEAIK.N K.EPAPPKQPEEPK.Q K.CVWGPGYWCQNMETAAR.C
Q62786	Prostaglandin F2 receptor negative regulator	98.731	78	2	2		2	4	2	0.09	7992 5889	1038.1172 860.9167	2074.2198 1719.8188	2074.2150 1719.8225	2 2	2.3 2.14	0 0	42 57	6.1e-5 4.1e-6	266 655	285 669	1 1	K.AVEVATVVIQPTALQLAVPR.T R.CMVTAWSPIGGSLWR.E
A0A0G2K0W9	Proteasome subunit alpha type	27.856	240	4	4		4	28.6	4	0.82	5214 8965 5229 5484	817.0840 771.3695 817.9348 556.2661	2448.2301 2311.0868 1633.8550 1665.7764	2448.2325 2311.0759 1633.8563 1665.7787	3 3 2 3	1 4.7 0.78 1.42	0 1 0 0	70 71 87 86	2.9e-7 2.5e-7 6.7e-9 8.8e-9	6 61 96 144	27 81 109 157	1 1 1 1	R.AITVFSPDGHLFQVEYAQEAVK.K R.KICALDDNVCMAFAGLTADAR.I R.LTVEDPVTVEYITR.Y R.LYQTDPSGTYHAWK.A
Q6P9V6	Proteasome subunit alpha type	26.411	216	4	4		4	26.1	4	0.88	3266 3308 3401 7483	712.3943 716.3703 721.6678 654.6563	1422.7741 1430.7260 2161.9816 1960.9472	1422.7758 1430.7327 2161.9674 1960.9490	2 2 3 3	1.2 4.67 6.58 0.92	0 0 0 0	42 61 91 101	3.4e-4 5.8e-6 2.8e-9 3.4e-10	21 54 150 169	32 66 168 187	1 1 1 1	R.LFQVEYAIEAIK.L R.ITSPLMEPSSIEK.I K.GPQLFHMDPSGTFVQCDAR.A R.AIGSASEGAQSSLQEVYHK.S
P18420	Proteasome subunit alpha type-1	29.518	88	3	3		3	17.9	3	0.53	3307 6800 8320	716.3679 940.9236 717.6456	1430.7213 1879.8326 2149.9149	1430.7227 1879.8267 2149.9222	2 2 3	1.03 3.15 3.39	0 0 1	44 38 54	1.8e-4 2.9e-4 1.3e-5	19 175 244	30 189 263	1 1 1	R.IHQIEYAMEAVK.Q R.HMSEFMQCNLDELVK.H K.AQPSQAADEPAEKADEPMEH.-
P21670	Proteasome subunit alpha type-4	29.498	93	2	2		2	7.3	2	0.33	666 1680	504.2616 613.8168	1006.5085 1225.6191	1006.5084 1225.6230	2 2	0.18 3.2	0 0	64 56	6.5e-6 5.2e-6	9 55	17 64	1 1	R.TTIFSPEGR.L K.LLDEVFFSEK.I
P60901	Proteasome subunit alpha type-6	27.399	154	3	3		3	13.8	3	0.57	1260 2685 3854	578.8056 454.2543 744.3476	1155.5967 1359.7412 1486.6807	1155.6037 1359.7398 1486.6836	2 3 2	6.01 0.99 1.92	0 0 0	49 107 51	1.2e-4 1.8e-10 1.5e-5	12 60 105	21 71 116	1 1 1	R.HITIFSPEGR.L K.LLDSSTVTHLFK.I K.YGYEIPVDMLCK.R
A0A0G2JSL0	Proteasome subunit beta	25.304	101	3	3		3	25.6	3	0.63	4687 11875 1036	392.9397 1014.7548 555.8257	1567.7297 4054.9899 1109.6368	1567.7388 4055.0276 1109.6445	4 4 2	5.78 9.29 6.87	0 0 0	56 43 55	2.2e-5 1.7e-4 1.3e-5	67 79 220	78 117 229	1 1 1	K.LTPIHDHIFCCR.S R.SGSAADTQAVADAVTYQLGFHSIELNEPPLVHTAASLFK.E R.QVLLGDQIPK.V
P18421	Proteasome subunit beta type-1	26.479	295	4	4		4	28.8	4	0.87	6746 6765 7672 5477	622.6365 935.9877 1002.5159 555.9517	1864.8878 1869.9608 2003.0172 1664.8332	1864.8812 1869.9692 2003.0146 1664.8304	3 2 2 3	3.54 4.5 1.28 1.65	0 0 0 0	76 105 105 90	6.8e-8 2.6e-10 1.5e-10 1.0e-8	77 109 164 184	93 126 183 197	1 1 1 1	K.TVIGCSGFHGDCLTLTK.I K.AMTTGAIAAMLSTILYSR.R K.AGGSASAMLQPLLDNQVGFK.N K.NMQNVEHVPLTLDR.A
P40112	Proteasome subunit beta type-3	22.965	187	3	3		3	25.4	3	0.72	6864 3297 6272	945.0230 714.7158 883.9512	1888.0314 2141.1256 1765.8879	1888.0418 2141.1264 1765.8927	2 3 2	5.53 0.37 2.71	0 0 0	120 61 55	4.8e-12 2.0e-6 7.1e-6	49 81 100	66 98 115	1 1 1	R.LYIGLAGLATDVQTVAQR.L R.QIKPYTLMSMVANLLYEK.R R.FGPYYTEPVIAGLDPK.T
Q6B345	Protein S100-A11	11.065	138	2	2		2	27.6	2	1.08	2286 6677	654.3506 925.4530	1306.6866 1848.8913	1306.6955 1848.8968	2 2	6.77 2.93	0 0	65 99	1.3e-6 5.2e-10	8 32	18 47	1 1	R.CIESLIAVFQK.Y K.TEFLSFMNTELAAFTK.N
D4A4P8	Protein tweety homolog	62.535	108	2	2		2	5.3	2	0.14	369 6576	453.7519 911.1176	905.4892 2730.3309	905.4970 2730.3224	2 3	8.63 3.1	0 0	46 90	3.2e-4 3.9e-9	191 330	198 351	1 1	R.LSEIFAAR.G R.YYLHCSQSQISPFQQSLTIFQR.S
P0C5X8	Protein tweety homolog 1	49.032	105	2	2		2	6	2	0.18	4122 4149	760.4022 508.2808	1518.7899 1521.8205	1518.7777 1521.8263	2 3	8.01 3.83	0 0	44 85	7.9e-5 1.1e-8	153 321	165 334	1 1	R.TELTTLEEVLSER.V R.ALASIHSQLQGLER.E
A0A097BVK2	Proteolipid protein 1 transcript variant 2	26.274	224	5	5		3	15.3	3	0.59	2289 3719 3721 1807	654.8144 493.9186 740.3786 625.8155	1307.6143 1478.7339 1478.7426 1249.6165	1307.6140 1478.7380 1478.7380 1249.6159	2 3 2 2	0.24 2.81 3.1 0.52	0 0 0 0	88 44 69 64	1.8e-8 7.7e-5 3.1e-7 4.9e-6	158 171 171 184	170 183 183 194	1 1 2 1	K.TSASIGSLCADAR.M R.MYGVLPWNAFPGK.V R.MYGVLPWNAFPGK.V K.VCGSNLLSICK.T
P18292	Prothrombin	70.412	88	2	2		2	4.1	2	0.12	5577 1465	561.5824 397.1981	1681.7254 1188.5725	1681.7189 1188.5716	3 3	3.89 0.73	1 0	59 55	4.1e-6 1.4e-5	556 596	571 604	1 1	K.RGDACEGDSGGPFVMK.S K.YGFYTHVFR.L
A0A0G2JVG3	Pyruvate kinase	53.194	265	6	6		6	20.2	6	0.6	2683 448 9397 6721 6787 4795	680.3523 471.7332 812.4323 930.4524 626.3295 794.3869	1358.6901 1882.9037 2434.2752 1858.8903 1875.9668 1586.7592	1358.6976 1882.8962 2434.2744 1858.8924 1875.9620 1586.7576	2 4 3 2 3 2	5.55 3.96 0.33 1.12 2.54 0.97	0 0 0 0 0 0	70 31 51 121 59 53	2.6e-7 2.7e-3 1.8e-5 4.3e-12 2.8e-6 1.0e-5	44 74 93 231 278 434	56 89 115 246 294 447	1 1 1 1 1 1	R.NTGIICTIGPASR.S R.LNFSHGTHEYHAETIK.N R.AATESFASDPILYRPVAVALDTK.G K.FGVEQDVDMVFASFIR.K R.AGKPVICATQMLESMIK.K K.DAVLDAWAEDVDLR.V
P50399	Rab GDP dissociation inhibitor beta	50.537	267	8	8		7	22.2	7	0.78	2834 5853 8870 8387 8262 8263 8634 4997	462.5814 571.6212 574.5521 723.0254 714.3728 1071.0563 747.0376 536.2367	1384.7223 1711.8417 2294.1795 2166.0543 2140.0965 2140.0980 2238.0909 1605.6881	1384.7285 1711.8570 2294.1695 2166.0746 2140.0993 2140.0993 2238.0925 1605.6803	3 3 4 3 3 2 3 3	4.51 8.89 4.32 9.39 1.33 0.61 0.75 4.86	1 1 1 0 0 0 1 1	42 33 80 47 72 69 29 56	1.2e-4 8.7e-4 3.5e-8 3.9e-5 1.9e-7 3.1e-7 2.1e-3 6.6e-6	56 143 174 175 222 222 329 424	68 156 193 193 240 240 348 436	1 1 1 1 1 1 1 1	R.FKLPGQPPASMGR.G K.FLVYVANFDEKDPR.T K.KFDLGQDVIDFTGHSLALYR.T K.FDLGQDVIDFTGHSLALYR.T K.SPYLYPLYGLGELPQGFAR.L K.SPYLYPLYGLGELPQGFAR.L R.KSDIYVCMISFAHNVAAQGK.Y R.MTGSEFDFEEMKR.K
B0BNK1	RAB5C, member RAS oncogene family	23.426	121	3	3		3	17.6	2	0.7	2188 2946 4486	434.2115 698.3969 776.8992	1299.6126 1394.7793 1551.7839	1299.6070 1394.7881 1551.7789	3 2 2	4.32 6.34 3.22	0 0 0	32 57 81	2.8e-3 4.6e-6 2.4e-8	83 122 167	92 135 180	1 1 1	R.YHSLAPMYYR.G R.QASPNIVIALAGNK.A K.TAMNVNEIFMAIAK.K
A0A096MJM1	Ras homolog family member G (Fragment)	20.623	124	4	4		4	33.5	4	1.21	5720 4278 7680 1033	851.4210 765.0437 669.3771 370.2300	1700.8274 2292.1092 2005.1095 1107.6681	1700.8266 2292.1134 2005.0956 1107.6764	2 3 3 3	0.5 1.87 6.93 7.52	0 1 1 1	60 33 69 35	6.5e-6 8.8e-4 4.1e-7 7.9e-4	17 50 129 175	30 68 147 184	1 1 1 1	K.TCLLICYTTNAFPK.E R.TVNLNLWDTAGQEEYDRLR.T R.LKEQGQAPITPQQGQALAK.Q R.AVLNPTPIKR.G
A0A0G2K0X4	Ras-related C3 botulinum toxin substrate 1	24.195	273	8	8		6	25.8	6	1.77	4790 4791 5210 5211 4010 1740 483 577	397.4649 529.6203 544.6435 816.4617 752.4141 620.8026 475.7476 490.7807	1585.8306 1585.8392 1630.9087 1630.9088 1502.8137 1239.5907 949.4807 979.5468	1585.8399 1585.8399 1630.9116 1630.9116 1502.8167 1239.5918 949.4869 979.5525	4 3 3 2 2 2 2 2	5.87 0.44 1.79 1.7 1.97 0.86 6.51 5.83	0 0 1 1 0 0 0 0	49 57 66 96 50 46 25 55	1.3e-4 4.6e-6 1.2e-6 1.2e-9 2.1e-5 8.8e-5 4.7e-3 6.5e-6	128 128 158 158 159 179 192 200	141 141 172 172 172 188 199 208	1 1 1 1 1 1 1 1	R.HHCPNTPIILVGTK.L R.HHCPNTPIILVGTK.L K.KLTPITYPQGLAMAK.E K.KLTPITYPQGLAMAK.E K.LTPITYPQGLAMAK.E K.YLECSALTQR.G K.TVFDEAIR.A R.AVLCPPPVK.K
P62836	Ras-related protein Rap-1A	20.987	326	7	7		5	34.2	2	1.66	5481 1013 395 4951 3954	833.4623 553.2998 458.2363 800.8514 747.8997	1664.9100 1656.8776 914.4581 1599.6883 1493.7849	1664.9138 1656.8757 914.4570 1599.6810 1493.7878	2 3 2 2 2	2.29 1.17 1.24 4.57 1.93	0 1 0 0 0	73 39 54 88 93	1.4e-7 4.2e-3 8.5e-6 4.3e-9 4.6e-9	17 103 129 137 152	31 117 136 149 163	1 1 1 1 3	K.SALTVQFVQGIFVEK.Y R.VKDTEDVPMILVGNK.C K.EQGQNLAR.Q R.QWCNCAFLESSAK.S K.INVNEIFYDLVR.Q
A0A0G2JTW1	Ras-related protein Rap-2	20.642	154	4	4		2	15.3	2	0.49	6593 3256	913.9055 711.8652	1825.7964 1421.7158	1825.8015 1421.7224	2 2	2.77 4.67	0 0	38 78	5.6e-4 4.5e-8	133 151	148 162	1 3	R.ALAEEWGCPFMETSAK.S K.TMVDELFAEIVR.Q
G3V852	RCG55135, isoform CRA_b	269.672	318	5	5		5	3.1	5	0.08	8260 8044 3502 4141 1536	1070.5536 697.7245 728.3902 761.4275 602.8500	2139.0927 2090.1516 1454.7659 1520.8404 1203.6855	2139.0994 2090.1484 1454.7551 1520.8450 1203.6897	2 3 2 2 2	3.15 1.51 7.41 3 3.48	0 0 0 0 0	87 107 83 74 66	7.1e-9 7.0e-11 1.7e-8 1.1e-7 8.3e-7	722 766 944 1767 2120	741 786 957 1780 2130	1 1 1 1 1	K.VVAPTISSPVCQEQLVEAGR.L R.GVGAAATAVTQALNELLQHVK.A K.ASAGPQPLLVQSCK.A K.TLAESALQLLYTAK.E K.VMVTNVTSLLK.T
P58751	Reelin	387.531	1267	37	37		31	12.4	31	0.4	10301 6865 6866 1904 2838 3815 415 6622 1520 343 1656 4142 9104 8646 3303 6832 4081 557 909 5896 2613 1203 1090 7104 7078 9368 5323 5596 9911 1378 7632 4930	921.1412 630.6325 945.4454 633.3793 462.8981 741.3769 462.7673 459.2285 600.3255 448.2405 611.3464 507.9578 780.7448 1123.1079 715.8967 942.5189 757.8034 487.7483 539.2998 862.4185 675.7963 572.8371 375.8532 638.9853 637.2573 808.0660 821.4028 843.9437 634.7835 586.8150 665.9781 799.4021	2760.4017 1888.8756 1888.8762 1264.7441 1385.6724 1480.7392 923.5200 1832.8849 1198.6365 894.4664 1220.6782 1520.8516 2339.2125 2244.2012 1429.7788 1883.0233 1513.5923 973.4821 1076.5851 1722.8225 1349.5780 1143.6597 1124.5376 1913.9341 1908.7502 2421.1763 1640.7911 1685.8729 2535.1049 1171.6154 1994.9124 1596.7897	2760.4011 1888.8811 1888.8811 1264.7503 1385.6728 1480.7522 923.5229 1832.8845 1198.6445 894.4712 1220.6805 1520.8603 2339.2022 2244.2042 1429.7929 1883.0379 1513.6000 973.4844 1076.5940 1722.8321 1349.5704 1143.6652 1124.5403 1913.9306 1908.7553 2421.1675 1640.7869 1685.8811 2535.0981 1171.6197 1994.9098 1596.8044	3 3 2 2 3 2 2 4 2 2 2 3 3 2 2 2 2 2 2 2 2 2 3 3 3 3 2 2 4 2 3 2	0.24 2.93 2.59 4.9 0.24 8.72 3.14 0.2 6.65 5.37 1.83 5.71 4.4 1.33 9.85 7.79 5.05 2.4 8.21 5.55 5.63 4.78 2.41 1.84 2.7 3.64 2.55 4.85 2.68 3.69 1.34 9.21	0 1 1 0 0 0 0 0 0 0 0 0 0 0 0 0 0 0 0 0 0 0 0 0 0 0 0 0 0 0 0 0	71 75 94 69 65 59 43 66 29 39 45 27 111 86 39 64 65 37 44 71 44 49 34 98 65 76 80 87 72 76 31 50	2.1e-7 9.5e-8 1.6e-9 3.1e-7 2.2e-6 6.5e-6 3.7e-4 1.1e-6 1.7e-3 1.4e-3 5.7e-5 4.1e-3 3.8e-11 1.1e-8 2.2e-4 1.1e-6 3.4e-7 5.4e-4 7.5e-5 2.1e-7 1.6e-4 1.2e-4 4.0e-3 6.4e-10 3.0e-7 6.7e-8 3.1e-8 7.5e-9 2.3e-7 3.1e-7 1.2e-3 6.4e-5	359 462 462 637 722 758 771 811 825 836 1183 1294 1530 1550 1730 1790 2150 2227 2277 2346 2415 2443 2460 2670 2724 2741 2802 2821 2871 2938 3084 3113	383 477 477 648 732 770 777 824 835 842 1193 1306 1549 1568 1742 1807 2162 2233 2285 2361 2425 2452 2468 2686 2740 2760 2816 2835 2891 2947 3100 3125	1 1 1 1 1 2 1 1 1 1 2 1 1 1 1 2 1 1 1 2 1 2 1 1 1 1 1 1 1 1 1 1	R.QVILEDSLDPVDTGNWLFFPGATVK.H R.KLCTPYMDTTGYGNLR.F R.KLCTPYMDTTGYGNLR.F R.VTIPLPNAALTR.D R.LSSYHNFYSIR.G R.QLITSFLDSSQSR.F R.FLQFTLR.L K.LLEHYSYLNYHEPR.I R.IISVELPDDAK.Q K.QFGIQFR.W R.FVYLELPAAAK.T R.DLTLKPGYVLQFK.L R.NEGLVVQYSNDNGILWHLLR.E R.ELDFLSFLEPQIISIDLPR.E R.VTVYLPLATNSPR.T R.GFGGPFCVPVVPLPSILK.D K.CICDPGYSGPTCK.I R.FVQFFMR.L R.YIALEMPLK.A K.MPVCGSTGDALVFIEK.A R.DCLPTNVECSR.Y R.ITLPLPAYTR…
Q5XI73	Rho GDP-dissociation inhibitor 1	23.407	194	3	3		3	27.5	3	0.71	5376 10228 6375	825.9614 902.1470 892.4142	1649.9083 2703.4193 1782.8138	1649.9101 2703.4041 1782.8022	2 3 2	1.06 5.63 6.52	0 1 0	97 103 44	8.7e-10 2.5e-10 7.2e-5	59 75 153	74 99 167	1 1 1	R.VAVSADPNVPNVIVTR.L R.LTLVCSTAPGPLELDLTGDLESFKK.Q R.AEEYEFLTPMEEAPK.G
F1LLX7	Secreted frizzled-related protein 1	35.352	183	3	3		3	14.1	3	0.42	7403 6702 2746	650.0010 927.4798 685.8709	1946.9812 1852.9450 1369.7273	1946.9924 1852.9427 1369.7354	3 2 2	5.77 1.25 5.89	0 0 0	83 74 75	1.5e-8 1.3e-7 1.0e-7	51 76 92	66 91 103	1 1 1	R.FYTKPPQCVDIPVDLR.L K.MVLPNLLEHETMAEVK.Q K.QQASSWVPLLNK.N
A0A140TAJ2	Serine incorporator 5	51.957	159	5	5		3	5.4	3	0.26	6604 1875 1005	610.2716 420.8945 552.7865	1827.7928 1259.6616 1103.5585	1827.7960 1259.6622 1103.5611	3 3 2	1.76 0.47 2.33	0 1 0	67 44 52	6.6e-7 4.0e-4 6.0e-5	61 344 345	74 354 354	3 1 1	K.QMTEHIPFFEDFCK.G R.RYGAPELEVAR.C R.YGAPELEVAR.C
Q9QZK5	Serine protease HTRA1	51.33	1019	26	26		15	43.3	15	2.36	1403 7939 1342 2372 3869 3572 1506 2802 6883 4532 775 312 11484 2249 899 6893	590.2655 1033.9536 584.7884 440.2812 744.8267 731.8843 599.3076 460.9358 947.1677 390.4901 520.3190 440.7995 1160.2774 653.3558 538.2770 947.9905	1767.7746 2065.8927 1167.5622 1317.8219 1487.6389 1461.7541 1196.6005 1379.7856 2838.4812 1557.9314 1557.9351 879.5844 3477.8104 1304.6970 1074.5394 1893.9664	1767.7669 2065.8867 1167.5706 1317.8245 1487.6423 1461.7616 1196.6077 1379.7925 2838.4764 1557.9355 1557.9355 879.5906 3477.8104 1304.6976 1074.5492 1893.9684	3 2 2 3 2 2 2 3 3 4 3 2 3 2 2 2	4.37 2.92 7.25 1.94 2.27 5.14 6 5.02 1.71 2.61 0.28 6.95 0.01 0.47 9.12 1.04	0 0 0 1 0 1 0 0 0 1 1 0 0 0 0 1	90 78 70 69 44 46 52 57 48 42 49 59 100 92 57 77	3.4e-9 3.9e-8 6.4e-7 1.4e-7 1.1e-4 5.4e-5 1.3e-5 7.7e-6 3.3e-5 9.7e-5 2.5e-5 1.2e-6 3.1e-10 2.7e-9 6.5e-5 6.7e-8	30 105 125 142 153 167 169 179 198 256 256 262 270 347 455 464	45 124 133 152 166 178 178 190 225 269 269 269 302 359 463 480	3 1 1 2 1 1 3 1 1 2 1 2 2 3 1 1	R.SAPAATVCPEHCDPTR.C R.AQAGLCVCASSEPVCGSDAK.T K.TYTNLCQLR.A K.LRQPPVIVLQR.G R.GACGQGQEDPNSLR.H R.HKYNFIADVVEK.I K.YNFIADVVEK.I K.IAPAVVHIELYR.K R.EVPVASGSGFIVSEDGLIVTNAHVVTNK.N K.IDHQGKLPVLLLGR.S K.IDHQGKLPVLLLGR.S K.LPVLLLGR.S R.SSELRPGEFVVAIGSPFSLQNTVTTGIVSTTQR.G K.VTAGISFAIPSDK.I K.ENTLNMVVR.R R.RGNEDIVITVVPEEIDP.-
D3ZAR3	Small proline-rich protein 2D	8.855	198	9	9		4	49.4	2	4.41	4022 662 920 8272 3261	753.3624 502.5798 541.2416 715.3211 711.9793	1504.7103 1504.7177 1080.4687 2142.9414 2132.9160	1504.7167 1504.7167 1080.4732 2142.9359 2132.9152	2 3 2 3 3	4.23 0.68 4.23 2.58 0.41	0 0 0 1 1	42 52 38 51 32	1.2e-4 1.4e-5 3.2e-4 3.5e-5 1.8e-3	10 10 23 23 32	22 22 31 40 49	2 3 1 2 1	K.QPCQPPPVCPTPK.C K.QPCQPPPVCPTPK.C K.CPEPCPPPK.C K.CPEPCPPPKCPEPCPPPK.C K.CPEPCPPPKCPESCPPPK.C
P06685	Sodium/potassium-transporting ATPase subunit alpha-1	113.054	331	8	8		8	11.7	8	0.34	1953 6549 1169 1878 5960 10408 1893 2151	634.8594 908.9737 570.2932 631.3391 432.2279 945.4651 632.3611 647.3531	1267.7042 1815.9328 1138.5719 1260.6636 1724.8827 2833.3735 1262.7076 1939.0374	1267.7071 1815.9288 1138.5771 1260.6714 1724.8845 2833.3770 1262.7095 1939.0375	2 2 2 2 4 3 2 3	2.25 2.22 4.58 6.17 1.09 1.21 1.52 0.04	0 0 0 0 1 1 0 1	52 82 54 34 31 90 75 84	1.2e-5 2.2e-8 9.2e-6 4.4e-3 1.1e-3 3.3e-9 8.8e-8 1.3e-8	163 178 414 477 488 527 648 708	173 194 423 487 502 551 658 727	1 1 1 1 1 1 1 1	K.NMVPQQALVIR.N K.MSINAEDVVVGDLVEVK.G K.TSATWFALSR.I K.IVEIPFNSTNK.Y K.YQLSIHKNPNASEPK.H K.EQPLDEELKDAFQNAYLELGGLGER.V R.LNIPVNQVNPR.D R.QGAIVAVTGDGVNDSPALKK.A
P16975	SPARC	34.296	171	4	4		3	12.6	3	0.43	1619 1621 7144 3273	405.8750 608.3114 962.4823 475.9014	1214.6033 1214.6083 1922.9500 1424.6824	1214.6118 1214.6118 1922.9448 1424.6904	3 2 2 3	7.01 2.87 2.72 5.66	0 0 0 0	36 52 96 67	2.9e-3 3.1e-5 9.6e-10 5.3e-7	139 139 149 255	148 148 164 266	1 1 1 1	K.LHLDYIGPCK.Y K.LHLDYIGPCK.Y K.YIAPCLDSELTEFPLR.M R.APLIPMEHCTTR.F
Q3MIE4	Synaptic vesicle membrane protein VAT-1 homolog	43.119	292	8	8		5	17.8	5	0.63	2458 4723 8419 8420 7468 1074	665.3287 787.8873 726.0412 1088.5621 490.5378 560.7849	1328.6429 1573.7600 2175.1019 2175.1097 1958.1222 1119.5552	1328.6435 1573.7658 2175.1225 2175.1225 1958.1214 1119.5601	2 2 3 2 4 2	0.47 3.69 9.49 5.88 0.42 4.3	0 0 0 0 0 0	60 87 54 60 88 27	2.3e-6 6.9e-9 9.6e-6 2.5e-6 1.7e-9 3.2e-3	61 267 315 315 352 369	72 282 332 332 368 377	1 1 1 3 1 1	R.CLVLTGFGGYDK.V K.GVDIVMDPLGGSDTAK.G R.TWWNQFSVTALQLLQANR.A R.TWWNQFSVTALQLLQANR.A R.VVTHLLALYNQGHIKPR.I R.IDSVWPFEK.V
Q9JI92	Syntenin-1	32.423	781	18	18		8	39.7	8	1.8	9248 8581 9983 1481 1482 4552 9122 8323 8678 1172	1192.6492 1113.0017 641.0538 398.5351 597.3012 782.4028 587.0579 1076.9265 1128.9569 571.2786	2383.2838 2223.9888 2560.1861 1192.5836 1192.5878 2344.1865 2344.2025 3227.7578 3383.8489 1140.5426	2383.2860 2223.9855 2560.1765 1192.5877 1192.5877 2344.1958 2344.1958 3227.7516 3383.8527 1140.5485	2 2 4 3 2 3 4 3 3 2	0.91 1.48 3.75 3.44 0.06 3.93 2.86 1.94 1.12 5.19	0 0 1 0 0 0 0 0 1 0	128 42 60 63 38 93 78 65 41 29	6.6e-13 2.5e-4 2.2e-6 8.5e-6 2.8e-4 2.0e-9 5.2e-8 7.4e-7 2.2e-4 1.7e-3	133 156 156 206 206 232 232 253 253 291	155 175 178 216 216 252 252 282 283 300	4 1 1 2 1 1 5 1 1 1	K.SVDNGIFVQLVQANSPASLVGLR.F R.FGDQVLQINGENCAGWSSDK.A R.FGDQVLQINGENCAGWSSDKAHK.V K.DSSGHVGFIFK.S K.DSSGHVGFIFK.S R.NGLLTDHHICEINGQNVIGLK.D R.NGLLTDHHICEINGQNVIGLK.D K.DAQIADILSTAGTVVTITIMPAFIFEHIIK.R K.DAQIADILSTAGTVVTITIMPAFIFEHIIKR.M K.SLMDHTIPEV.-
A0A0G2K1L0	Tenascin C	221.746	1191	26	26		22	19.1	22	0.51	3196 7448 7449 8469 1863 1098 11421 1650 5493 7679 10116 1842 5946 4421 9650 971 10950 10188 7621 3476 1675 8328 7602	709.8806 977.8956 652.2685 549.2072 629.8517 564.3020 1151.2410 610.3148 556.9445 669.3667 877.4446 627.8418 575.6295 773.3976 1247.1176 548.6330 1042.8441 894.1104 665.0502 725.8643 613.2856 539.7535 497.9766	1417.7466 1953.7766 1953.7837 2192.7996 1257.6888 1126.5895 3450.7011 1218.6150 1667.8116 2005.0782 2629.3121 1253.6690 1723.8668 1544.7806 2492.2207 1642.8771 3125.5104 2679.3093 1992.1286 1449.7141 1836.8351 2154.9849 1987.8773	1417.7486 1953.7802 1953.7802 2192.7881 1257.6969 1126.5982 3450.6790 1218.6245 1667.8155 2005.0844 2629.3123 1253.6768 1723.8741 1544.7868 2492.2105 1642.8753 3125.5081 2679.3028 1992.1448 1449.7140 1836.8278 2154.9752 1987.8714	2 2 3 4 2 2 3 2 3 3 3 2 3 2 2 3 3 3 3 2 3 4 4	1.45 1.8 1.83 5.23 6.41 7.72 6.39 7.78 2.31 3.13 0.07 6.23 4.23 4.02 4.09 1.15 0.74 2.44 8.13 0.08 3.96 4.49 2.97	0 0 0 0 0 0 0 0 0 0 0 0 1 0 0 0 0 0 0 0 0 1 0	88 92 41 93 58 70 71 64 30 82 68 61 48 87 91 62 36 97 98 31 84 63 43	5.5e-9 6.0e-10 1.0e-4 4.6e-10 3.7e-6 3.5e-7 3.5e-7 1.0e-6 1.5e-3 2.0e-8 4.0e-7 2.0e-6 3.2e-5 6.3e-9 3.2e-9 2.5e-6 4.0e-4 7.8e-10 2.6e-10 1.2e-3 1.3e-8 1.2e-6 2.4e-4	126 138 138 462 708 803 847 887 927 950 1034 1324 1477 1517 1560 1587 1662 1748 1784 1870 1892 1919 1976	137 154 154 479 719 812 876 897 942 969 1057 1334 1491 1532 1583 1601 1689 1772 1800 1881 1907 1938 1991	2 1 1 1 1 1 1 1 1 1 2 1 1 1 1 1 1 2 1 1 1 1 1	R.LEELEMLVSSLR.E R.EQCTMGTGCCLQPAEGR.L R.EQCTMGTGCCLQPAEGR.L K.GFDCSEMSCPNDCHQHGR.C R.VATYLPAPEGLK.F R.LDAPSQIEVR.D R.TTIDLTHEDNQYSIGNLKPDTEYEVSLISR.R K.ETFITGLDAPR.N K.YAPISGGDHAEIDVPK.S K.TTLTGLRPGTEYGVGVSAVK.G K.DATSHVLTDLEPGQEYTVLLTAEK.G R.VSIYGVIQGYR.T K.KQSEPQEITLPSPDR.T R.SQPVSAIATTAMGSPK.E R.ITYVPVTGGPPSMVTVDGTDTETR.L R.LTPGVEYHVSVIAMK.G R.TVSGNTVEFELHDLEPATEYTLSVFAEK.G K.EVIVGPDTTSYSLADL…
F1LV44	Teneurin transmembrane protein 3	283.738	309	8	8		7	5.1	7	0.11	8414 8385 9295 5718 3389 8533 4753	725.3137 542.2816 1201.6218 851.1161 720.8627 1106.5610 790.3998	2172.9192 2165.0972 2401.2291 2550.3265 1439.7108 2211.1074 1578.7850	2172.9041 2165.0874 2401.2489 2550.3152 1439.7184 2211.1073 1578.7831	3 4 2 3 2 2 2	6.94 4.51 8.25 4.42 5.3 0.05 1.25	0 0 0 0 0 0 0	59 39 92 67 57 74 47	2.4e-6 2.5e-4 2.3e-9 5.3e-7 2.0e-5 1.5e-7 3.8e-5	592 1222 1317 1443 2275 2287 2326	608 1241 1340 1466 2286 2305 2339	1 1 1 1 1 2 1	R.CTLDQNGWHCVCQPGWR.G R.IAAGRPMHCQVPGVEYPVGK.H K.LSAPSSLAASPDGTLYIADLGNIR.I K.SMTAQGLELVLFTYHGNSGLLATK.S K.FDLTEPSYELVK.S K.SQQWEDVPPIFGVQQQVAR.Q K.AGGEQSWLWFATVK.S
D4A0Z1	Tetraspanin	30.702	97	3	3		2	11.9	2	0.31	7818 2660 5891	1018.5187 679.3504 861.3752	2035.0229 2035.0294 1720.7359	2035.0222 2035.0222 1720.7372	2 3 2	0.36 3.57 0.75	1 1 0	29 48 70	2.0e-3 1.7e-4 2.5e-7	133 133 180	149 149 194	1 1 1	R.SYRDDIDLQNLIDSLQK.A R.SYRDDIDLQNLIDSLQK.A K.CGVPFSCCVPDPAQK.V
B1WBM0	Tetraspanin	25.215	507	7	7		3	15.5	3	0.63	10294 1540 1541 908	921.1070 402.5673 603.3476 539.2987	2760.2993 1204.6800 1204.6806 1076.5828	2760.2856 1204.6816 1204.6816 1076.5866	3 3 2 2	4.96 1.29 0.76 3.57	0 1 1 0	139 81 31 37	7.9e-14 4.4e-8 1.1e-3 1.7e-3	143 168 168 169	167 177 177 177	4 1 1 1	K.AIHMALNCCGIAGGVEQFISDICPK.K K.KQVLESFQVK.S K.KQVLESFQVK.S K.QVLESFQVK.S
Q6P9V1	Tetraspanin	25.905	1659	26	26		4	27.5	4	0.88	8795 8799 10128 10131 6363 6368 10017	762.3415 1143.0137 880.7645 660.8256 891.9369 594.9628 645.8038	2284.0027 2284.0129 2639.2716 2639.2734 1781.8592 1781.8665 2579.1862	2284.0066 2284.0066 2639.2684 2639.2684 1781.8618 1781.8618 2579.1744	3 2 3 4 2 3 4	1.7 2.74 1.2 1.9 1.46 2.62 4.56	0 0 0 0 0 0 1	63 100 106 111 89 102 55	1.6e-6 3.9e-10 1.2e-10 4.1e-11 4.4e-9 2.6e-10 7.3e-6	125 125 149 149 172 172 172	144 144 171 171 187 187 193	1 3 5 5 4 7 1	K.QFYDQALQQAVMDDDANNAK.A K.QFYDQALQQAVMDDDANNAK.A K.TFHETLNCCGSNTLTTLTTTVLR.N K.TFHETLNCCGSNTLTTLTTTVLR.N R.NSLCPSSSNSFTQLLK.E R.NSLCPSSSNSFTQLLK.E R.NSLCPSSSNSFTQLLKEDCHQK.I
A0A0G2JV24	Thrombospondin 1	127.871	158	5	5		4	3.4	3	0.14	2942 1781 947 549	697.8695 623.8518 544.7940 486.7517	1393.7244 1245.6889 1087.5735 971.4889	1393.7242 1245.6929 1087.5736 971.4939	2 2 2 2	0.15 3.15 0.11 5.13	0 0 0 0	72 71 56 34	8.2e-7 9.0e-7 2.3e-5 6.7e-4	202 274 944 1019	213 284 952 1025	2 1 1 1	R.FVFGTTPEDILR.N R.TIVTTLQDSIR.K R.FQMIPLDPK.G R.FYVVMWK.Q
D4A2G6	Thrombospondin 2	129.728	536	13	13		12	14.2	11	0.46	5468 3296 8480 6611 6896 1459 3043 549 5260 786 821 7197	832.8955 714.3922 733.0676 915.5059 948.4355 594.8064 700.3669 486.7517 546.6024 522.7681 528.2575 964.9450	1663.7764 1426.7699 2196.1809 1828.9973 1894.8565 1187.5983 1398.7193 971.4889 1636.7855 1043.5216 1581.7506 1927.8753	1663.7842 1426.7780 2196.1790 1828.9935 1894.8513 1187.6009 1398.7256 971.4939 1636.7845 1043.5287 1581.7648 1927.8734	2 2 3 2 2 2 2 2 3 2 3 2	4.68 5.66 0.87 2.09 2.71 2.2 4.46 5.13 0.59 6.88 8.99 1	0 0 0 0 0 0 0 0 0 0 0 0	42 76 53 102 102 39 77 34 61 49 31 113	1.1e-4 2.6e-7 1.1e-5 3.8e-10 2.7e-10 2.3e-4 1.7e-7 6.7e-4 1.8e-6 2.4e-5 1.3e-3 2.8e-11	60 98 204 297 407 961 971 1037 1044 1057 1080 1132	73 111 223 313 423 970 982 1043 1056 1066 1093 1149	1 1 2 1 1 1 1 1 1 1 1 1	R.FDYVPPVNTDDLNR.I R.GTLLVLEGPGTSQR.Q R.GLLQNVHLVFADSVEDILSK.K R.VSSDNQFLLELIGGPLK.T R.SCDVTSNTCLGPSIQTR.T R.NFQMVPLDPK.G K.GTTQIDPNWVIR.H R.FYVVMWK.Q K.QVTQTYWEDKPSR.A R.AYGYSGVSLK.V R.NALWHTGNTEGQVR.T K.QVMADSGPIYDQTYAGGR.L
P19637	Tissue-type plasminogen activator	62.903	486	15	15		12	33.3	12	1.18	4099 10852 4779 3060 149 4813 5410 8721 8029 5215 10209 2034 6270	759.3662 607.6945 528.9168 701.8232 401.8612 795.4126 414.4402 755.3303 696.7010 817.4023 674.8385 427.1979 883.9296	3033.4356 3033.4363 1583.7287 1401.6318 1202.5619 1588.8106 1653.7316 2262.9690 2087.0812 1632.7901 2695.3251 1278.5718 1765.8446	3033.4297 3033.4297 1583.7297 1401.6347 1202.5615 1588.8105 1653.7392 2262.9530 2087.0840 1632.7883 2695.3129 1278.5629 1765.8457	4 5 3 2 3 2 4 3 3 2 4 3 2	1.93 2.17 0.61 2.05 0.36 0.04 4.6 7.04 1.37 1.1 4.49 6.98 0.62	1 1 0 0 0 0 0 1 0 0 1 0 1	57 42 83 79 26 51 41 53 83 71 45 40 70	4.2e-6 1.2e-4 1.7e-8 4.3e-8 4.0e-3 1.5e-5 3.3e-4 1.2e-5 1.6e-8 2.3e-7 6.1e-5 1.9e-4 2.5e-7	36 36 68 122 168 232 267 283 311 376 390 450 546	59 59 81 133 177 245 280 300 329 389 411 460 559	2 1 1 1 1 2 1 1 1 1 1 1 1	R.ATCRDEQTQTTYQQHQSWLRPMLR.G R.ATCRDEQTQTTYQQHQSWLRPMLR.G R.CNSGLAQCHSVPVR.S R.ATCFEGQGITYR.G K.LGLGNHNYCR.N K.ASCLPWNSMILIGK.T R.NPDGDAKPWCHVMK.D R.KLTWEYCDMSPCSTCGLR.Q K.GGLFTDITSHPWQAAIFVK.N R.VVPGEEEQTFEIEK.Y K.YIVHKEFDDDTYDNDIALLQLR.S K.HEASSPFFSDR.L K.VTNYLNWIQDNMKQ.-
Q5XFX0	Transgelin-2	22.393	138	3	3		3	22.1	3	0.74	5554 8064 1631	839.9087 1050.5112 608.3505	1677.8028 2099.0078 1214.6865	1677.8144 2099.0211 1214.6805	2 2 2	6.9 6.37 4.94	0 0 0	25 101 59	4.9e-3 3.3e-10 2.9e-6	89 103 128	102 120 139	1 1 1	K.QMEQISQFLQAAER.Y R.YGINTTDIFQTVDLWEGK.N R.TLMNLGGLAVAR.D
P46462	Transitional endoplasmic reticulum ATPase	89.349	485	10	10		8	14.9	8	0.46	4400 1379 6525 2459 9681 1820 4748 7141 7143	770.9017 586.8328 905.9973 665.3469 833.4327 626.3099 789.8965 641.9871 962.4797	1539.7888 1171.6510 1809.9801 1328.6792 2497.2763 1250.6053 1577.7784 1922.9395 1922.9448	1539.7967 1171.6601 1809.9876 1328.6837 2497.2700 1250.6118 1577.7871 1922.9448 1922.9448	2 2 2 2 3 2 2 3 2	5.12 7.79 4.16 3.39 2.49 5.19 5.53 2.74 0.02	0 0 0 0 1 0 0 0 0	106 49 85 81 95 58 80 65 54	1.8e-10 1.2e-4 1.2e-8 1.0e-7 1.2e-9 1.5e-5 2.9e-8 7.5e-7 9.1e-6	96 240 296 454 466 513 530 568 568	109 251 312 465 487 524 543 584 584	1 1 1 1 1 1 1 1 2	R.LGDVISIQPCPDVK.Y R.GILLYGPPGTGK.T K.NAPAIIFIDELDAIAPK.R R.WALSQSNPSALR.E R.ETVVEVPQVTWEDIGGLEDVKR.E K.GVLFYGPPGCGK.T K.AIANECQANFISIK.G R.QAAPCVLFFDELDSIAK.A R.QAAPCVLFFDELDSIAK.A
P48500	Triosephosphate isomerase	26.849	132	4	4		4	32.1	4	0.85	8512 5162 4967 7787	1103.5422 811.4148 801.9466 1010.5318	2205.0699 1620.8151 1601.8787 3028.5736	2205.0776 1620.8181 1601.8817 3028.5757	2 2 2 3	3.51 1.86 1.87 0.71	0 0 0 0	30 55 74 43	1.6e-3 6.9e-6 2.5e-7 8.8e-5	34 70 161 220	53 85 175 248	1 1 1 1	K.LPADTEVVCAPPTAYIDFAR.Q K.VTNGAFTGEISPGMIK.D K.VVLAYEPVWAIGTGK.T K.ELASQPDVDGFLVGGASLKPEFVDIINAK.Q
P68370	Tubulin alpha-1A chain	50.136	1623	32	32		17	56.1	7	3.83	7691 1134 5726 3125 9336 934 11549 6780 5877 3522 9313 6209 689 4941 6588 6741 6743 6803 2797 9080 9126	1004.4509 567.9745 851.4566 470.9286 604.5588 543.3122 880.4345 625.6650 859.9461 729.4366 1205.1128 586.3243 508.2921 799.8876 912.9956 932.9567 622.3106 940.9565 460.9045 777.3378 782.6733	2006.8872 1700.9018 1700.8987 1409.7638 2414.2063 1084.6099 3517.7088 1873.9733 1717.8776 1456.8587 2408.2110 1755.9512 1014.5696 1597.7605 1823.9765 1863.8988 1863.9101 1879.8984 1379.6916 2328.9915 2344.9980	2006.8858 1700.8985 1700.8985 1409.7667 2414.1978 1084.6128 3517.7123 1873.9758 1717.8747 1456.8613 2408.2012 1755.9559 1014.5709 1597.7599 1823.9782 1863.8971 1863.8971 1879.8920 1379.6907 2329.0110 2345.0059	2 3 2 3 4 2 4 3 2 2 2 3 2 2 2 2 3 2 3 3 3	0.72 1.91 0.11 2.04 3.51 2.66 0.99 1.36 1.66 1.82 4.06 2.72 1.29 0.38 0.89 0.91 6.98 3.39 0.61 8.38 3.37	0 0 0 0 1 0 1 1 0 0 0 0 0 0 0 0 0 0 1 0 0	118 97 97 78 117 63 106 27 57 98 91 70 40 56 69 110 42 118 63 36 62	8.5e-12 1.8e-9 8.5e-10 5.2e-8 1.2e-11 1.4e-6 1.2e-10 4.1e-3 5.5e-6 5.6e-10 2.9e-9 2.6e-7 3.6e-4 1.4e-5 3.7e-7 4.4e-11 1.9e-4 9.0e-12 2.1e-6 7.4e-4 1.2e-6	41 65 65 85 85 113 124 215 216 230 244 265 327 340 353 374 374 374 391 403 403	60 79 79 96 105 121 156 229 229 243 264 280 336 352 370 390 390 390 401 422 422	2 3 2 1 1 3 1 1 1 3 1 2 1 1 1 2 1 2 1 1 1	K.TIGGGDDSFNTFFSETGAGK.H R.AVFVDLEPTVIDEVR.T R.AVFVDLEPTVIDEVR.T R.QLFHPEQLITGK.E R.QLFHPEQLITGKEDAANNYAR.G K.EIIDLVLDR.I R.KLADQCTGLQGFLVFHSFGGGTGSGFTSLLMER.L R.RNLDIERPTYTNLNR.L R.NLDIERPTYTNLNR.L R.LIGQIVSSITASLR.F R.FDGALNVDLTEFQTNLVPYPR.I R.IHFPLATYAPVISAEK.A K.DVNAAIATIK.T R.TIQFVDWCPTGFK.V K.VGINYQPPTVVPGGDLAK.V R.AVCMLSNTTAIAEAWAR.L R.AVCMLSNTTAIAEAWAR.L R.AVCMLSNTTAIAEAWAR.L R.LDHKFDLMYA…	Oxidation (M) Oxidation (M)	377 413
Q5XIF6	Tubulin alpha-4A chain	49.924	1347	27	27		13	40.4	3	2.48	5867 3125 9336 6780 5877 3864 9313 6209 4780 6588 6741 6743 6803 2797 9080 9126	858.4621 470.9286 604.5588 625.6650 859.9461 744.4399 1205.1128 586.3243 792.8791 912.9956 932.9567 622.3106 940.9565 460.9045 777.3378 782.6733	1714.9096 1409.7638 2414.2063 1873.9733 1717.8776 1486.8653 2408.2110 1755.9512 1583.7437 1823.9765 1863.8988 1863.9101 1879.8984 1379.6916 2328.9915 2344.9980	1714.9142 1409.7667 2414.1978 1873.9758 1717.8747 1486.8719 2408.2012 1755.9559 1583.7443 1823.9782 1863.8971 1863.8971 1879.8920 1379.6907 2329.0110 2345.0059	2 3 4 3 2 2 2 3 2 2 2 3 2 3 3 3	2.66 2.04 3.51 1.36 1.66 4.44 4.06 2.72 0.36 0.89 0.91 6.98 3.39 0.61 8.38 3.37	0 0 1 1 0 0 0 0 0 0 0 0 0 1 0 0	94 78 117 27 57 92 91 70 56 69 110 42 118 63 36 62	3.8e-9 5.2e-8 1.2e-11 4.1e-3 5.5e-6 2.5e-9 2.9e-9 2.6e-7 1.1e-5 3.7e-7 4.4e-11 1.9e-4 9.0e-12 2.1e-6 7.4e-4 1.2e-6	65 85 85 215 216 230 244 265 340 353 374 374 374 391 403 403	79 96 105 229 229 243 264 280 352 370 390 390 390 401 422 422	1 1 1 1 1 8 1 2 2 1 2 1 2 1 1 1	R.AVFVDLEPTVIDEIR.N R.QLFHPEQLITGK.E R.QLFHPEQLITGKEDAANNYAR.G R.RNLDIERPTYTNLNR.L R.NLDIERPTYTNLNR.L R.LISQIVSSITASLR.F R.FDGALNVDLTEFQTNLVPYPR.I R.IHFPLATYAPVISAEK.A R.SIQFVDWCPTGFK.V K.VGINYQPPTVVPGGDLAK.V R.AVCMLSNTTAIAEAWAR.L R.AVCMLSNTTAIAEAWAR.L R.AVCMLSNTTAIAEAWAR.L R.LDHKFDLMYAK.R R.AFVHWYVGEGMEEGEFSEAR.E R.AFVHWYVGEGMEEGEFSEAR.E	Oxidation (M) Oxidation (M)	377 413
Q4QQV0	Tubulin beta chain	50.059	503	14	14		7	21.3	2	0.95	7467 2816 1110 1197 1272 5154 5693 6719	979.9927 692.3357 565.8011 572.3182 580.3158 540.9488 848.9178 929.4814	1957.9708 1382.6568 1129.5877 1142.6218 1158.6170 1619.8246 1695.8210 1856.9483	1957.9745 1382.6574 1129.5880 1142.6270 1158.6219 1619.8283 1695.8257 1856.9342	2 2 2 2 2 3 2 2	1.91 0.42 0.26 4.59 4.25 2.24 2.73 7.6	0 0 0 0 0 0 0 0	110 88 64 50 74 46 60 74	5.3e-11 3.7e-8 4.4e-6 1.2e-4 6.4e-7 1.7e-4 5.6e-6 1.2e-7	104 163 242 253 253 263 337 363	121 174 251 262 262 276 350 379	1 1 4 2 1 1 2 2	K.GHYTEGAELVDSVLDVVR.K R.IMNTFSVMPSPK.V R.FPGQLNADLR.K K.LAVNMVPFPR.L K.LAVNMVPFPR.L R.LHFFMPGFAPLTAR.G K.NSSYFVEWIPNNVK.V K.MASTFIGNSTAIQELFK.R	2 Oxidation (M) Oxidation (M) Oxidation (M)	164, 170 257 267
G3V7C6	Tubulin beta chain	61.187	1319	32	32		15	40.7	3	2.91	823 6582 10941 6747 7467 2500 2378 10235 10252 1110 1197 1272 5153 5247 773 3433 5693 6719 1688 1766	528.2698 608.3119 779.8615 933.4560 979.9927 668.3512 660.3535 903.4528 908.7780 565.8011 572.3182 580.3158 540.9477 546.2816 520.2968 723.8458 848.9178 929.4814 615.3020 623.2997	2109.0503 1821.9140 3115.4168 2797.3462 1957.9708 1334.6878 1318.6925 2707.3365 2723.3123 1129.5877 1142.6218 1158.6170 1619.8214 1635.8229 1038.5791 1445.6771 1695.8210 1856.9483 1228.5894 1244.5848	2109.0571 1821.9156 3115.4159 2797.3361 1957.9745 1334.6904 1318.6955 2707.3310 2723.3259 1129.5880 1142.6270 1158.6219 1619.8283 1635.8232 1038.5862 1445.6820 1695.8257 1856.9342 1228.5910 1244.5860	4 3 4 3 2 2 2 3 3 2 2 2 3 3 2 2 2 2 2 2	3.25 0.88 0.27 3.59 1.91 1.99 2.31 2.04 4.98 0.26 4.59 4.25 4.24 0.2 6.88 3.41 2.73 7.6 1.34 0.92	1 0 0 0 0 0 0 0 0 0 0 0 0 0 0 0 0 0 0 0	54 80 96 90 110 79 75 75 90 64 50 74 62 59 57 62 60 77 78 71	9.4e-6 3.2e-8 1.0e-9 3.3e-9 5.3e-11 1.8e-7 3.1e-7 8.5e-8 3.3e-9 4.4e-6 1.2e-4 6.4e-7 2.0e-6 1.1e-5 4.1e-6 5.7e-6 5.6e-6 6.7e-8 1.9e-7 3.5e-7	1 3 20 78 104 163 163 320 320 345 356 356 366 366 413 428 440 466 484 484	19 19 46 103 121 174 174 344 344 354 365 365 379 379 421 439 453 482 493 493	1 2 1 2 1 1 2 1 1 4 2 1 1 1 3 1 2 2 1 2	-.MREIVHLQAGQCGNQIGAK.F R.EIVHLQAGQCGNQIGAK.F K.FWEVISDEHGIDPTGTYHGDSDLQLER.I R.SGPFGQIFRPDNFVFGQSGAGNNWAK.G K.GHYTEGAELVDSVLDVVR.K R.IMNTFSVVPSPK.V R.IMNTFSVVPSPK.V K.LTTPTYGDLNHLVSATMSGVTTCLR.F K.LTTPTYGDLNHLVSATMSGVTTCLR.F R.FPGQLNADLR.K K.LAVNMVPFPR.L K.LAVNMVPFPR.L R.LHFFMPGFAPLTSR.G R.LHFFMPGFAPLTSR.G R.YLTVAAVFR.G K.EVDEQMLNVQNK.N K.NSSYFVEWIPNNVK.T K.MSATFIGNSTAIQELFK.R R.ISEQFTAMFR.R R.I…	Oxidation (M) Oxidation (M) Oxidation (M) Oxidation (M) Oxidation (M)	164 336 360 370 491
P85108	Tubulin beta-2A chain	49.907	1344	34	34		17	56.9	3	5.31	823 6582 10915 5124 5206 6747 7467 2816 10235 10252 1110 1197 1272 5153 5247 5900 817 3433 5693 6719 1688 1766	528.2698 608.3119 776.3604 808.4212 816.4168 933.4560 979.9927 692.3357 903.4528 908.7780 565.8011 572.3182 580.3158 540.9477 546.2816 862.4294 527.3047 723.8458 848.9178 929.4814 615.3020 623.2997	2109.0503 1821.9140 3101.4126 1614.8278 1630.8190 2797.3462 1957.9708 1382.6568 2707.3365 2723.3123 1129.5877 1142.6218 1158.6170 1619.8214 1635.8229 1722.8442 1052.5948 1445.6771 1695.8210 1856.9483 1228.5894 1244.5848	2109.0571 1821.9156 3101.4003 1614.8287 1630.8236 2797.3361 1957.9745 1382.6574 2707.3310 2723.3259 1129.5880 1142.6270 1158.6219 1619.8283 1635.8232 1722.8498 1052.6019 1445.6820 1695.8257 1856.9342 1228.5910 1244.5860	4 3 4 2 2 3 2 2 3 3 2 2 2 3 3 2 2 2 2 2 2 2	3.25 0.88 3.98 0.57 2.82 3.59 1.91 0.42 2.04 4.98 0.26 4.59 4.25 4.24 0.2 3.28 6.73 3.41 2.73 7.6 1.34 0.92	1 0 0 0 0 0 0 0 0 0 0 0 0 0 0 0 0 0 0 0 0 0	54 80 91 66 66 90 110 88 75 90 64 50 74 62 59 30 46 62 60 77 78 71	9.4e-6 3.2e-8 3.4e-9 7.2e-7 6.8e-7 3.3e-9 5.3e-11 3.7e-8 8.5e-8 3.3e-9 4.4e-6 1.2e-4 6.4e-7 2.0e-6 1.1e-5 1.5e-3 1.4e-4 5.7e-6 5.6e-6 6.7e-8 1.9e-7 3.5e-7	1 3 20 63 63 78 104 163 217 217 242 253 253 263 263 283 310 325 337 363 381 381	19 19 46 77 77 103 121 174 241 241 251 262 262 276 276 297 318 336 350 379 390 390	1 2 1 1 3 2 1 1 1 1 4 2 1 1 1 1 2 1 2 2 1 2	-.MREIVHIQAGQCGNQIGAK.F R.EIVHIQAGQCGNQIGAK.F K.FWEVISDEHGIDPTGSYHGDSDLQLER.I R.AILVDLEPGTMDSVR.S R.AILVDLEPGTMDSVR.S R.SGPFGQIFRPDNFVFGQSGAGNNWAK.G K.GHYTEGAELVDSVLDVVR.K R.IMNTFSVMPSPK.V K.LTTPTYGDLNHLVSATMSGVTTCLR.F K.LTTPTYGDLNHLVSATMSGVTTCLR.F R.FPGQLNADLR.K K.LAVNMVPFPR.L K.LAVNMVPFPR.L R.LHFFMPGFAPLTSR.G R.LHFFMPGFAPLTSR.G R.ALTVPELTQQMFDSK.N R.YLTVAAIFR.G K.EVDEQMLNVQNK.N K.NSSYFVEWIPNNVK…	Oxidation (M) 2 Oxidation (M) Oxidation (M) Oxidation (M) Oxidation (M) Oxidation (M) Oxidation (M)	73 164, 170 233 257 267 293 388
P69897	Tubulin beta-5 chain	49.671	1519	39	39		17	57	3	5.92	823 6582 4481 5124 5206 6747 7467 2378 2500 10235 10252 1110 1197 1272 5153 5247 5446 5449 773 3433 5693 6758 1688 1766	528.2698 608.3119 776.3627 808.4212 816.4168 933.4560 979.9927 660.3535 668.3512 903.4528 908.7780 565.8011 572.3182 580.3158 540.9477 546.2816 830.4492 553.9722 520.2968 723.8458 848.9178 935.4890 615.3020 623.2997	2109.0503 1821.9140 3101.4219 1614.8278 1630.8190 2797.3462 1957.9708 1318.6925 1334.6878 2707.3365 2723.3123 1129.5877 1142.6218 1158.6170 1619.8214 1635.8229 1658.8837 1658.8949 1038.5791 1445.6771 1695.8210 1868.9635 1228.5894 1244.5848	2109.0571 1821.9156 3101.4003 1614.8287 1630.8236 2797.3361 1957.9745 1318.6955 1334.6904 2707.3310 2723.3259 1129.5880 1142.6270 1158.6219 1619.8283 1635.8232 1658.8879 1658.8879 1038.5862 1445.6820 1695.8257 1868.9706 1228.5910 1244.5860	4 3 4 2 2 3 2 2 2 3 3 2 2 2 3 3 2 3 2 2 2 2 2 2	3.25 0.88 6.95 0.57 2.82 3.59 1.91 2.31 1.99 2.04 4.98 0.26 4.59 4.25 4.24 0.2 2.53 4.17 6.88 3.41 2.73 3.81 1.34 0.92	1 0 0 0 0 0 0 0 0 0 0 0 0 0 0 0 0 0 0 0 0 0 0 0	54 80 72 66 66 90 110 75 79 75 90 64 50 74 62 59 64 86 57 62 60 37 78 71	9.4e-6 3.2e-8 1.1e-6 7.2e-7 6.8e-7 3.3e-9 5.3e-11 3.1e-7 1.8e-7 8.5e-8 3.3e-9 4.4e-6 1.2e-4 6.4e-7 2.0e-6 1.1e-5 1.1e-6 7.9e-9 4.1e-6 5.7e-6 5.6e-6 3.4e-4 1.9e-7 3.5e-7	1 3 20 63 63 78 104 163 163 217 217 242 253 253 263 263 283 283 310 325 337 363 381 381	19 19 46 77 77 103 121 174 174 241 241 251 262 262 276 276 297 297 318 336 350 379 390 390	1 2 1 1 3 2 1 2 1 1 1 4 2 1 1 1 3 1 3 1 2 1 1 2	-.MREIVHIQAGQCGNQIGAK.F R.EIVHIQAGQCGNQIGAK.F K.FWEVISDEHGIDPTGTYHGDSDLQLDR.I R.AILVDLEPGTMDSVR.S R.AILVDLEPGTMDSVR.S R.SGPFGQIFRPDNFVFGQSGAGNNWAK.G K.GHYTEGAELVDSVLDVVR.K R.IMNTFSVVPSPK.V R.IMNTFSVVPSPK.V K.LTTPTYGDLNHLVSATMSGVTTCLR.F K.LTTPTYGDLNHLVSATMSGVTTCLR.F R.FPGQLNADLR.K K.LAVNMVPFPR.L K.LAVNMVPFPR.L R.LHFFMPGFAPLTSR.G R.LHFFMPGFAPLTSR.G R.ALTVPELTQQVFDAK.N R.ALTVPELTQQVFDAK.N R.YLTVAAVF…	Oxidation (M) Oxidation (M) Oxidation (M) Oxidation (M) Oxidation (M) Oxidation (M)	73 164 233 257 267 388
Q6IRE4	Tumor susceptibility gene 101 protein	44.078	122	3	3		3	11	3	0.33	7088 6713 1070	956.4741 619.3393 559.8287	1910.9336 1854.9960 1117.6428	1910.9374 1854.9938 1117.6383	2 3 2	1.99 1.18 4.05	0 1 0	42 81 44	1.1e-4 2.4e-8 7.4e-5	34 278 353	50 293 362	1 1 1	K.DLKPVLDSYVFNDGSSR.E R.LDQEVAEVDKNIELLK.K R.GVIDLDVFLK.H
F1LTJ5	Uncharacterized protein	263.116	4642	105	105		62	41.4	62	1.64	4555 7636 6686 8768 3163 7979 8998 8999 2228 6596 6598 3426 5716 7833 2832 8895 8899 9308 9680 1681 8470 7995 7115 1859 5319 692 6569 8224 10488 10489 7900 11612 10801 2428 12106 11414 9413 6663 10898 7924 6685 8344 11314 2158 1713 6902 3121 2758 10273 8787 6631 1488 1810 6161 1088 1565 1628 5391 5392 8410 5495 7386 7387 5545 10734 8103 806 7472 7742 7747 6152	782.8767 666.3306 617.9876 759.7608 707.9172 691.9780 773.4042 1159.6027 434.9074 609.6657 913.9963 722.3930 567.6296 1021.5583 462.5745 461.0372 576.0449 802.7665 833.4158 409.8648 732.3325 692.9797 960.9160 420.2145 547.8960 508.7110 455.7569 708.7284 729.1384 971.8504 1028.9999 886.4146 751.3071 663.3291 828.6506 1150.4566 815.0914 922.9576 773.8650 1031.4901 617.6719 1079.4644 1127.4599 432.2…	1563.7389 1995.9699 1850.9410 2276.2604 1413.8197 2072.9122 2317.1907 2317.1909 1301.7004 1825.9752 1825.9781 1442.7715 1699.8670 2041.1020 1384.7018 2300.1498 2300.1504 2405.2776 2497.2255 1226.5725 2193.9757 2075.9174 1919.8175 1257.6216 1640.6661 1015.4075 1818.9986 2123.1635 2912.5246 2912.5294 2055.9853 3541.6295 3001.1992 1324.6436 4965.8599 3448.3480 2442.2523 1843.9006 3091.4309 3091.4484…	1563.7416 1995.9537 1850.9513 2276.2668 1413.8232 2072.9157 2317.1889 2317.1889 1301.6993 1825.9761 1825.9761 1442.7711 1699.8682 2041.1030 1384.6960 2300.1410 2300.1410 2405.2876 2497.2193 1226.5754 2193.9718 2075.9153 1919.8142 1257.6248 1640.6559 1015.4038 1818.9965 2123.1600 2912.5178 2912.5178 2055.9895 3541.6024 3001.1848 1324.6445 4965.8432 3448.3483 2442.2444 1843.9065 3091.4352 3091.4352…	2 3 3 3 2 3 3 2 3 3 2 2 3 2 3 5 4 3 3 3 3 3 2 3 3 2 4 3 4 3 2 4 4 2 6 3 3 2 4 3 3 2 3 3 3 3 3 4 3 3 3 2 2 2 3 3 2 2 3 2 2 2 3 2 4 3 3 2 2 3 3	1.76 8.09 5.56 2.8 2.42 1.69 0.78 0.85 0.84 0.48 1.11 0.3 0.73 0.5 4.18 3.8 4.07 4.12 2.5 2.34 1.81 1.01 1.72 2.5 6.19 3.66 1.14 1.65 2.33 3.99 2.07 7.64 4.8 0.68 3.36 0.11 3.22 3.18 1.39 4.28 1.83 3.03 5.7 4.94 2.34 2.43 2.64 0.58 5.73 1.98 3.16 5.34 6.04 1.73 5.44 2.79 0.93 1.9 0.53 0.85 6.45 0.85 3 0.81 3.68 4.22 0.22 1.21 0.66 2.81 1.07	0 1 1 1 0 0 0 0 0 0 0 0 1 0 0 0 0 0 0 0 0 1 0 0 0 0 0 0 0 0 0 1 1 0 0 0 0 0 0 0 0 0 0 0 0 0 0 0 0 0 0 0 0 0 0 0 0 0 0 0 0 1 1 0 0 0 0 0 0 0 0	76 101 84 45 72 67 65 101 69 77 104 57 75 98 41 52 66 133 72 63 105 66 79 43 74 30 55 67 118 76 83 53 29 67 26 45 72 102 43 41 95 85 87 71 52 82 30 85 104 107 75 63 68 106 31 30 70 67 79 76 104 81 78 75 36 58 45 107 102 40 85	8.2e-8 3.4e-10 1.4e-8 8.8e-5 2.1e-7 5.4e-7 8.8e-7 3.5e-10 3.4e-7 5.8e-8 1.8e-10 1.4e-5 1.0e-7 6.9e-10 1.3e-4 3.5e-5 6.2e-7 1.5e-13 1.8e-7 1.7e-6 1.6e-10 8.1e-7 2.5e-8 5.6e-4 7.9e-8 2.4e-3 6.8e-6 5.7e-7 7.7e-12 1.1e-7 2.4e-8 1.5e-5 1.3e-3 5.0e-7 2.8e-3 3.4e-5 1.9e-7 2.5e-10 2.4e-4 1.3e-4 1.1e-9 5.3e-9 1.8e-9 1.2e-6 5.6e-5 2.7e-8 1.5e-3 9.7e-9 1.8e-10 7.7e-11 9.8e-8 1.2e-6 6.9e-7 1.2e-10 3.6e-3 4.7…	93 93 110 119 126 379 437 437 458 502 502 605 617 641 664 677 677 696 718 811 822 866 867 885 918 940 1027 1043 1091 1091 1118 1118 1138 1163 1175 1282 1358 1380 1398 1398 1495 1548 1654 1690 1701 1713 1728 1741 1741 1774 1795 1814 1833 1935 1950 1961 1994 2017 2017 2032 2053 2117 2117 2119 2142 2171 2209 2312 2341 2341 2410	106 109 125 138 138 396 457 457 468 518 518 616 631 659 676 695 695 717 740 821 840 884 884 894 931 947 1042 1061 1117 1117 1137 1149 1162 1174 1216 1312 1379 1397 1423 1423 1510 1566 1683 1700 1712 1727 1740 1764 1764 1794 1811 1823 1843 1949 1960 1972 2005 2031 2031 2052 2069 2133 2133 2133 2170 2199 2217 2328 2360 2360 2424	2 1 1 1 4 1 1 1 1 1 2 2 1 1 1 1 4 2 1 2 2 2 1 1 1 1 5 1 3 1 1 1 1 1 1 1 2 1 1 2 3 1 1 2 2 1 1 1 2 2 1 1 2 1 1 1 1 1 1 2 1 1 2 1 1 1 1 3 3 1 1	R.SIEYSPQLEDANAK.E R.SIEYSPQLEDANAKEFR.E R.EVSEAVVEKLETEYVK.I K.LETEYVKIPGDQIVSVVFIK.E K.IPGDQIVSVVFIK.E K.HPGEVCGPTQFQCVSTNR.C R.GQTVTFTCVATGVPTPIINWR.L R.GQTVTFTCVATGVPTPIINWR.L R.LNWGHIPVNPR.V R.GMVFGIPDGVLELVPQR.G R.GMVFGIPDGVLELVPQR.G R.FLVHDAFWALPK.Q K.QFLGNKVDSYGGFLR.Y R.GMLEPVQKPDVILVGAGYR.L R.GHTPTHPGALNQR.Q R.QVQLSEEHWVHESGRPVQR.A R.QVQLSEEHWVHESGRPVQR.A R.AEMLQALASLEAVLLQTVYNTK.M K.MTS…
P31000	Vimentin	53.733	295	6	6		6	16.7	6	0.6	3965 1371 730 9222 6000 5581	499.2671 585.3570 513.9748 793.0655 867.9078 561.6236	1494.7795 1168.6993 1538.9025 2376.1745 1733.8011 1681.8489	1494.7790 1168.7067 1538.9032 2376.1591 1733.8076 1681.8523	3 2 3 3 2 3	0.33 6.27 0.42 6.5 3.72 1.98	0 0 1 1 1 0	27 75 63 103 105 47	2.9e-3 1.2e-7 3.2e-6 2.2e-10 2.5e-10 3.9e-5	37 130 130 322 365 425	50 139 143 342 378 439	1 1 1 1 1 1	R.TYSLGSALRPSTSR.S K.ILLAELEQLK.G K.ILLAELEQLKGQGK.S R.QVQSLTCEVDALKGTNESLER.Q R.LQDEIQNMKEEMAR.H R.ETNLESLPLVDTHSK.R
Q642A6	von Willebrand factor A domain-containing protein 1	44.832	286	6	6		6	27.5	6	0.75	10720 3276 1651 1383 1834 9772	984.8223 713.3540 610.7978 587.3186 627.0717 835.7746	2951.4451 1424.6934 1219.5810 1758.9341 2504.2578 2504.3019	2951.4301 1424.6969 1219.5833 1758.9417 2504.2594 2504.3203	3 2 2 3 4 3	5.09 2.48 1.9 4.35 0.63 7.32	0 0 0 0 0 0	78 97 58 75 71 36	4.5e-8 2.7e-9 1.5e-5 1.3e-7 2.2e-7 3.9e-4	25 108 122 189 207 230	52 121 132 203 229 252	1 1 1 1 1 1	R.GPTASAPQGDLLFLLDSSASVSHYEFSR.V R.MGDTNTGLALAYAK.E K.EQLFAEEAGAR.L K.HLHFVDVDDLPIIAR.E R.GAIIDAMQPHQLHASEILSNGFR.L R.LSWPPLLTADSGYYVLELVPSGK.L
D3ZU64	VPS37B subunit of ESCRT-I	31.111	208	4	4		3	19.3	3	0.5	6850 7841 7949	944.4896 1022.5508 1035.5231	1886.9646 2043.0871 2069.0316	1886.9738 2043.0847 2069.0357	2 2 2	4.85 1.18 1.98	0 0 0	101 101 57	9.8e-10 3.6e-10 4.7e-6	54 97 128	70 116 145	1 2 1	R.SLAEGNLLYQPQLDAQK.A K.QSNSASLETLLALLQAEGAK.I K.FLDGELPLDAFIDVYQSK.R
Search Parameters	MDM v. 1.3.0
Subsamples: 2018-02-20 - ETP - Exosome test in-sol WT.mgf
Database:	1::SwissProt 2::Trembl
Fasta Version:	1::SwissProt_2020_04.fasta 2::Trembl_2020_04.fasta
# Sequences:	37706
Taxonomy:	Rattus
Enzyme:	Trypsin
Fixed modifications:	Carbamidomethyl (C)
Variable modifications:	Oxidation (M)
Mass values:	Monoisotopic
Peptide mass tolerance:	10 ppm
Fragment mass tolerance:	0.2 Da
Max missed cleavages:	1
Instrument type:	ESI-QUAD-TOF
Ions score or expect cut-off:	0.005
Scoring :	MudPIT
Subsamples: 2018-02-20 - ETP - Exosome test in-sol WT.mgf
Significance threshold p	0.01
FDR:	0.0078
# MS/MS queries:	12330 (19% spectral use)
